# Supplementary material for: Towards a metagenomics machine learning interpretable model for understanding the transition from adenoma to colorectal cancer
Source: Sci Rep. 2022 Jan 10;12:450. doi: 10.1038/s41598-021-04182-y (PMC8748837; doi:10.1038/s41598-021-04182-y)
Supplement: Supplementary file 2 — Supplementary Information 2. [file 41598_2021_4182_MOESM2_ESM.xlsx]

## Sheet: Legend
Towards a metagenomics machine learning interpretable model for understanding the transition from adenoma to colorectal cancer
Carlos S. Casimiro-Soriguer, Carlos Loucera, María Peña-Chilet and Joaquin Dopazo
Table S1.
Most relevant taxonomic features selected by the classification model.

## Sheet: Table S1
taxid	score	name
33033	24125208252422	Parvimonas micra
457405	159493735715011	Fusobacterium nucleatum subsp. animalis 7_1
469607	156152152917054	Fusobacterium nucleatum subsp. animalis 4_8
76859	128725002423066	Fusobacterium nucleatum subsp. animalis
879243	967969908570069	Porphyromonas asaccharolytica DSM 20707
525283	817899150415083	Fusobacterium nucleatum subsp. nucleatum ATCC 23726
39950	704961238301694	Dialister pneumosintes
76857	626999677033512	Fusobacterium nucleatum subsp. polymorphum
29391	612505604901945	Gemella morbillorum
143387	579942221503247	Fusobacterium necrophorum subsp. funduliforme
1509	538194648662402	Clostridium sporogenes
862971	530335711908139	Streptococcus anginosus C238
2584943	506643646259027	Longibaculum sp. KGMB06250
649756	495674138871574	Anaerostipes hadrus
546	47841902000472	Citrobacter freundii
155615	464196165767263	Fusobacterium nucleatum subsp. vincentii
361101	445079917309398	Streptococcus pseudoporcinus
537007	443649785983123	Blautia hansenii DSM 20583
469604	433545570003327	Fusobacterium nucleatum subsp. vincentii 3_1_36A2
469602	411813569622687	Fusobacterium nucleatum subsp. vincentii 3_1_27
1747	400314345968731	Cutibacterium acnes
546269	389687580662468	Filifactor alocis ATCC 35896
1839799	347036574297297	Streptococcus sp. FDAARGOS_192
515620	333786570821641	[Eubacterium] eligens ATCC 27750
1305	320519892819144	Streptococcus sanguinis
347253	313203426352434	Streptococcus salivarius JIM8777
1307443	302051129719335	Fusobacterium hwasookii ChDC F206
1870984	299673161517367	Anaerococcus mediterraneensis
1314	296605834264807	Streptococcus pyogenes
2109692	295450417676936	Erysipelotrichaceae bacterium GAM147
40324	294436494080137	Stenotrophomonas maltophilia
997877	2909923767493	Bacteroides dorei CL03T12C01
28116	289236471167943	Bacteroides ovatus
539	287784219955969	Eikenella corrodens
1655645	282033052256623	Parabacteroides phage YZ-2015b
525919	280769755734896	Anaerococcus prevotii DSM 20548
28113	273811449630206	Bacteroides heparinolyticus
1122984	272521055490959	Prevotella intermedia ATCC 25611 = DSM 20706
1150460	271963724364758	Bifidobacterium catenulatum subsp. kashiwanohense JCM 15439 = DSM 21854
2479767	263368864217603	Blautia sp. SC05B48
216592	258923974905349	Escherichia coli 042
991789	258549512895033	Anaerotignum propionicum DSM 1682
1702287	257655708578696	Negativicoccus massiliensis
1069534	257120555011911	Lactobacillus ruminis ATCC 27782
1685	256926230145362	Bifidobacterium breve
862965	254195484410291	Haemophilus parainfluenzae T3T1
28025	253701643467561	Bifidobacterium animalis
536231	252396531761622	Roseburia intestinalis L1-82
515619	251478548354764	[Eubacterium] rectale ATCC 33656
1150468	243321466573166	Scardovia inopinata JCM 12537
1304	240028624539894	Streptococcus salivarius
2161821	238761672117096	Dialister sp. Marseille-P5638
28135	237474297180902	Prevotella oris
323261	233708392241325	Nitrosococcus oceani ATCC 19707
712991	232096829070274	Lachnospiraceae bacterium oral taxon 500
190721	230320530917769	Ralstonia insidiosa
1340	223767488386451	Streptococcus porcinus
1077464	223359973593814	Streptococcus oralis subsp. tigurinus
1682	220463655906832	Bifidobacterium longum subsp. infantis
582	21189597274837	Morganella morganii
1392854	208717613322086	Escherichia coli M8
190304	207379355662305	Fusobacterium nucleatum subsp. nucleatum ATCC 25586
1297617	205376050271612	Intestinimonas butyriciproducens
1160721	203952820667082	Ruminococcus bicirculans
544580	203635193924814	Actinomyces oris
478547	20304274647039	Campylobacter jejuni subsp. jejuni CG8421
295405	201357757352239	Bacteroides fragilis YCH46
1035817	200894636611373	Bifidobacterium longum subsp. longum KACC 91563
2173	198184003344797	Methanobrevibacter smithii
1328	195540303621146	Streptococcus anginosus
1759399	19188570697318	Streptococcus sp. A12
1550024	189944662905227	Ruthenibacterium lactatiformans
585394	18945160608836	Roseburia hominis A2-183
2040624	18859898047469	Gemella sp. ND 6198
28118	187773562919743	Odoribacter splanchnicus
1624	186957382726938	Lactobacillus salivarius
1379690	18671377996741	Bacteroides ovatus V975
1841863	185608486212841	Gordonibacter massiliensis
712122	180575468504942	Actinomyces sp. oral taxon 414
667015	17788084699921	Bacteroides salanitronis DSM 18170
1385940	176808231167176	Bifidobacterium breve JCM 7019
1156431	175387499856418	Streptococcus sp. I-G2
1335	170165868821241	Streptococcus equinus
1236689	167727906342063	Candidatus Methanomethylophilus alvus Mx1201
2507161	164630866548819	Sporanaerobacter sp. JN28
562	164018869479084	Escherichia coli
2047	162732320116117	Rothia dentocariosa
137591	162008390609887	Weissella cibaria
28131	161399486118081	Prevotella intermedia
1048332	159405862842718	Streptococcus salivarius CCHSS3
547043	155270280866296	Bifidobacterium pseudocatenulatum DSM 20438 = JCM 1200 = LMG 10505
1384484	153877160338933	Adlercreutzia equolifaciens DSM 19450
1300227	153257693496668	Bifidobacterium longum subsp. longum GT15
1051074	153024904401752	Streptococcus thermophilus JIM 8232
1302	152967433289452	Streptococcus gordonii
38289	150437776978755	Corynebacterium jeikeium
249188	149268102457459	Haemophilus pittmaniae
1236517	148886982293535	Prevotella fusca JCM 17724
1042156	14879697046138	Clostridium sp. SY8519
349519	14771092405984	Leuconostoc citreum KM20
1150461	147555880970568	Bifidobacterium scardovii JCM 12489 = DSM 13734
469615	147478431208762	Fusobacterium gonidiaformans ATCC 25563
28449	146631245046357	Neisseria subflava
216816	145949679808104	Bifidobacterium longum
1385938	145783860336272	Bifidobacterium breve 12L
243899	145736079713666	endosymbiont 'TC1' of Trimyema compressum
864564	144114140972149	Parascardovia denticolens DSM 10105 = JCM 12538
1168034	14383516510416	Draconibacterium orientale
622	142795643764662	Shigella dysenteriae
2585119	136824547050852	Alistipes sp. 5CPEGH6
1216932	136766089767167	Clostridium bornimense
941323	135123303017129	Escherichia coli VR50
1785995	132698757172726	Gemella sp. oral taxon 928
47714	131142967978591	Lactobacillus paracasei subsp. paracasei
2109691	131126066240222	Lachnospiraceae bacterium GAM79
1291540	130272619954245	Candidatus Methanomethylophilus alvus
33035	129697518243755	Blautia producta
837	12775922578107	Porphyromonas gingivalis
1270	125547774443618	Micrococcus luteus
185008	124362818482941	Butyrivibrio hungatei
525326	124286320533324	Lactobacillus paragasseri JV-V03
712411	123207511517677	Olsenella sp. oral taxon 807
287	122221797006156	Pseudomonas aeruginosa
47671	121111561299788	Lautropia mirabilis
1353243	121086775578596	Streptococcus anginosus subsp. whileyi MAS624
571	119313756694909	Klebsiella oxytoca
28026	118824603872035	Bifidobacterium pseudocatenulatum
39488	118254976563939	Anaerobutyricum hallii
1852374	117998345379406	Ezakiella massiliensis
240427	11612152910439	Lactobacillus paracollinoides
1019	116073606732529	Capnocytophaga sputigena
316	115975450397431	Pseudomonas stutzeri
1124983	114533232823488	Pseudomonas protegens CHA0
1290	113439429370442	Staphylococcus hominis
523794	111955561902765	Leptotrichia buccalis C-1013-b
205913	111868254343124	Bifidobacterium longum DJO10A
1155766	111697383795519	Enterococcus faecium Aus0004
2077147	111458473433097	Citrobacter freundii complex sp. CFNIH3
521095	110731742550253	Atopobium parvulum DSM 20469
699035	108683009545628	Clostridioides difficile M120
78535	108328696456676	Streptococcus viridans
44008	108025832248586	Enterococcus cecorum
1046624	107263808502201	Lactococcus lactis subsp. lactis IO-1
1309	10674183693099	Streptococcus mutans
1156433	105528287650164	Streptococcus sp. I-P16
1805714	104844037246787	Christensenella massiliensis
2048778	10450582127584	Escherichia coli O178:H19
1679	104025565900872	Bifidobacterium longum subsp. longum
1133568	10347267757311	Brachyspira pilosicoli B2904
2718	10323803934449	Cardiobacterium hominis
2382163	103153063197807	Streptococcus sp. JS71
621456	102981106333187	Sphingomonas melonis TY
152682	102945367675764	Sphingomonas melonis
1447716	102563053640683	Bifidobacterium kashiwanohense PV20-2
1306993	102285979309251	Pseudomonas soli
2584944	102136121292457	Sutterella sp. KGMB03119
624	10147003364811	Shigella sonnei
1245	100145601903226	Leuconostoc mesenteroides
294	98927848913661	Pseudomonas fluorescens
47770	98271337352607	Lactobacillus crispatus
762982	97243506615677	Paraprevotella xylaniphila YIT 11841
1601	95785976172613	Lactobacillus agilis
2109688	95299079601833	Clostridiales bacterium CCNA10
264199	94342405927262	Streptococcus thermophilus LMG 18311
1491	94083407266896	Clostridium botulinum
712357	94076115018709	Leptotrichia sp. oral taxon 212
1717	94005884316422	Corynebacterium diphtheriae
858619	93257289627009	Corynebacterium variabile DSM 44702
1648	93225974462311	Erysipelothrix rhusiopathiae
33945	93201312183395	Enterococcus avium
695562	92042865928651	Lactobacillus amylovorus GRL1118
890402	92029268521159	Bifidobacterium longum subsp. longum BBMN68
930406	91950289931329	Escherichia coli O157:H16
615	91583184631663	Serratia marcescens
566552	91173462119981	Bifidobacterium catenulatum DSM 16992 = JCM 1194 = LMG 11043
111015	90443268410737	Actinomyces radicidentis
1001989	90142287695609	Escherichia coli PCN033
729	89565285332738	Haemophilus parainfluenzae
1324352	86489800727212	Chryseobacterium gallinarum
502558	85531453284419	Eggerthella sp. YY7918
1675036	8515732076834	Megasphaera hexanoica
172042	84707586209234	Rothia aeria
1071400	83860188601473	Lactobacillus buchneri CD034
151534	8375690928775	Lactococcus phage bIL311
2585118	83458322161071	Alistipes sp. 5CBH24
1307442	83437279907739	Fusobacterium hwasookii ChDC F174
388919	82977971438788	Streptococcus sanguinis SK36
642492	82927460755009	Cellulosilyticum lentocellum DSM 5427
1597	8260007885769	Lactobacillus paracasei
1655	82593832349377	Actinomyces naeslundii
574093	82492550455169	Streptococcus pneumoniae AP200
469618	82081926145359	Fusobacterium varium ATCC 27725
1855912	81534828776206	Luteitalea pratensis
643648	80908214128937	Syntrophothermus lipocalidus DSM 12680
236753	80875637804663	Fastidiosipila sanguinis
1458465	80581244903375	Megasphaera elsdenii 14-14
119602	80071589649399	Streptococcus dysgalactiae subsp. equisimilis
1583	7960042779608	Weissella confusa
33040	79553376254609	Streptococcus milleri
57706	7904140091624	Citrobacter braakii
88719	78819623487058	Neisseria elongata subsp. glycolytica
1307833	78552088548436	Tannerella forsythia KS16
1582259	78352520631086	Gudongella oleilytica
322159	77931811211812	Streptococcus thermophilus LMD-9
1871034	77527077090644	Propionimicrobium sp. Marseille-P3275
2576606	77516993487542	Duncaniella sp. B8
365659	76665207759736	Streptococcus mitis B6
180282	76237383418261	Delftia tsuruhatensis
402626	7601722817839	Ralstonia pickettii 12J
485916	75606850392537	Desulfofarcimen acetoxidans DSM 771
420247	75498408333484	Methanobrevibacter smithii ATCC 35061
1285583	75402826442284	Corynebacterium casei LMG S-19264
679935	74915748719483	Alistipes finegoldii DSM 17242
591946	74816306368232	Escherichia coli LF82
1352	74242764248053	Enterococcus faecium
54005	74152887646378	Peptoniphilus harei
908937	74062889295148	Prevotella dentalis DSM 3688
1912856	73919755886139	Peptoniphilus sp. ING2-D1G
34105	73899798805089	Streptobacillus moniliformis
2144175	73178770253237	Megasphaera stantonii
33025	72817621567782	Phascolarctobacterium faecium
2509456	72033664283275	Paenibacillus sp. FW100M-2
1398	71829296036488	Bacillus coagulans
292800	71501659200007	Flavonifractor plautii
246787	71244740391327	Bacteroides cellulosilyticus
871963	71230803291983	Desulfitobacterium dichloroeliminans LMG P-21439
742737	70716273546442	Hungatella hathewayi WAL-18680
1302863	69440595169801	Streptococcus cristatus AS 1.3089
1683	69239993169829	Bifidobacterium angulatum
1211417	68656035989151	uncultured crAssphage
2576307	68653127607103	Caloramator sp. E03
78344	68343919988453	Bifidobacterium gallinarum
512566	68135186197291	Streptococcus pneumoniae G54
556499	6756067870431	Propionibacterium acidifaciens
2138084	66971165764984	Lactobacillus sp. Koumiss
272559	66853795941331	Bacteroides fragilis NCTC 9343
1363	66219708063922	Lactococcus garvieae
147645	66039382115062	Paracoccus yeei
585054	65865761853283	Escherichia fergusonii ATCC 35469
1531429	65419957458156	Coriobacteriaceae bacterium 68-1-3
2109687	65296507672233	Oscillibacter sp. PEA192
1497	65168921104461	Clostridium formicaceticum
623	65137404504412	Shigella flexneri
1385939	65021635368608	Bifidobacterium breve JCM 7017
74426	64929386082806	Collinsella aerofaciens
726	64733441721076	Haemophilus haemolyticus
862968	64591312386537	Streptococcus constellatus subsp. pharyngis C818
2082193	64581333783559	Clostridiaceae bacterium 14S0207
2025876	64564997027917	Parabacteroides sp. CT06
1379	64252437906702	Gemella haemolysans
546271	64171087981408	Selenomonas sputigena ATCC 35185
1871025	6409975540006	Ndongobacter massiliensis
1031753	63706709963686	Campylobacter lanienae NCTC 13004
484	63542895870463	Neisseria flavescens
197614	63254846173713	Streptococcus pasteurianus
334413	62936118902177	Finegoldia magna ATCC 29328
423211	6256426712188	Streptococcus suis GZ1
2048779	62548354477102	Escherichia coli O182:H21
357809	62496115913349	Lachnoclostridium phytofermentans ISDg
1167629	62411479488988	Bifidobacterium animalis subsp. lactis ATCC 27673
114416	62135405106227	Lactococcus phage ul36
79880	62065452967223	Bacillus clausii
1954351	6201685440251	Escherichia coli APEC O2-211
1796616	61624166449022	Blautia sp. YL58
411468	61581145430303	[Clostridium] scindens ATCC 35704
1254	61040039693984	Pediococcus acidilactici
28037	6015524531669	Streptococcus mitis
481805	59793027401569	Escherichia coli ATCC 8739
1661	59397965803386	Trueperella pyogenes
550	59271468054197	Enterobacter cloacae
1335613	59243080214197	Gordonibacter urolithinfaciens
2490633	59057080565114	Streptococcus sp. KCOM 2412
1834205	5879542947416	Burkholderiales bacterium YL45
1446707	58668375268559	Escherichia coli O25:NM
2585755	58446504982304	Alistipes sp. 5NYCFAH2
428406	58412839455797	Ralstonia pickettii 12D
44742	58365584206196	Desulfovibrio fairfieldensis
1064535	58264525257501	Megasphaera elsdenii DSM 20460
1343	58255394248924	Streptococcus vestibularis
36874	58211876557577	Porphyromonas cangingivalis
2572089	57910230979409	TM7 phylum sp. oral taxon 952
67827	57591417564162	Citrobacter werkmanii
907	56454001690629	Megasphaera elsdenii
1283	56437649855701	Staphylococcus haemolyticus
713030	56358414780287	Selenomonas sp. oral taxon 136
221027	56194213639845	Treponema putidum
1596	55849655202026	Lactobacillus gasseri
1679721	55779792118018	Herbinix luporum
727	55599498691559	Haemophilus influenzae
1114965	55477671527822	Streptococcus parasanguinis FW213
182773	55436800577119	Clostridium isatidis
1834207	55361689160798	Erysipelotrichaceae bacterium I46
1423721	549860486896	Lactobacillus amylophilus DSM 20533 = JCM 1125
889201	54932751251325	Streptococcus cristatus ATCC 51100
39778	54857895380307	Veillonella dispar
1329907	54754423632944	Escherichia coli APEC IMT5155
1351	54470520609107	Enterococcus faecalis
1128398	54399976039681	Gottschalkia acidurici 9a
1229621	53952365119513	Anaerostipes rhamnosivorans
72407	5394456922759	Klebsiella pneumoniae subsp. pneumoniae
573	53663802216171	Klebsiella pneumoniae
1261127	53642649423732	Citrobacter amalonaticus Y19
1130798	534411604331	Lactobacillus mucosae LM1
2585117	53258259421569	Alistipes sp. 3BBH6
76123	53231688899282	Prevotella enoeca
548479	53144658184434	Mobiluncus curtisii ATCC 43063
564	52895770288388	Escherichia fergusonii
1805478	52889802410077	Olsenella timonensis
1599	5278429277786	Lactobacillus sakei
28132	52676991717398	Prevotella melaninogenica
1308	52583124819868	Streptococcus thermophilus
573061	52213025418896	Clostridium cellulovorans 743B
697329	51908152939714	Ruminococcus albus 7 = DSM 20455
367928	51661724109316	Bifidobacterium adolescentis ATCC 15703
1423	50741454060799	Bacillus subtilis
1471761	50701489765868	Novibacillus thermophilus
152331	49378131011395	Lactobacillus parabuchneri
712710	48666581856803	Tannerella sp. oral taxon HOT-286
868595	48494686266064	Desulfotomaculum nigrificans CO-1-SRB
28129	48426625720174	Prevotella denticola
337330	48176698990941	Lactobacillus plantarum subsp. plantarum
693979	48073822223076	Bacteroides helcogenes P 36-108
1214604	48058546181157	Tumebacillus algifaecis
617121	47846580522447	Streptococcus dysgalactiae subsp. equisimilis RE378
1307444	47773237524857	Fusobacterium hwasookii ChDC F300
2576376	47593740230016	Streptococcus sp. 1643
927704	4707186025677	Selenomonas ruminantium subsp. lactilytica TAM6421
1660	47054897971629	Schaalia odontolytica
518635	46907570255766	Bifidobacterium angulatum DSM 20098 = JCM 7096
712633	46789349721386	Streptococcus sp. oral taxon 431
1032069	45916846323661	Campylobacter ureolyticus RIGS 9880
823	45588996868072	Parabacteroides distasonis
663365	45582361406554	Arcobacter suis CECT 7833
1401688	4534299348104	Escherichia coli APEC O18
1401325	45267130372656	Ornithobacterium rhinotracheale ORT-UMN 88
2093857	4518194310665	Dysosmobacter welbionis
255248	45096578647343	Leuconostoc garlicum
1054460	45008769511149	Streptococcus pseudopneumoniae IS7493
1334	44777416823228	Streptococcus dysgalactiae
114527	44348707737888	Mogibacterium diversum
226186	44252564624633	Bacteroides thetaiotaomicron VPI-5482
1326	44239696690178	Streptococcus acidominimus
59201	4418767341431	Salmonella enterica subsp. enterica
1580	44021322694898	Lactobacillus brevis
28038	43968759775256	Lactobacillus curvatus
394221	43869309292263	Maricaulis maris MCS10
2494234	43826399779685	Sutterella megalosphaeroides
1194971	4354046023602	Lactobacillus salivarius str. Ren
565040	43383305503893	Bifidobacterium longum subsp. infantis 157F
655813	43154321318854	Streptococcus oralis ATCC 35037
28901	42785656064019	Salmonella enterica
69220	42746372385217	Lelliottia nimipressuralis
2093856	42700079234781	Butyricimonas faecalis
2585754	42498422466367	Alistipes sp. 5CPYCFAH4
405955	4227716183073	Escherichia coli APEC O1
469383	42086421828946	Conexibacter woesei DSM 14684
2566012	41696759732271	Citrobacter sp. CF971
2562451	41581211544809	Vagococcus sp. CF-49
1689	41492710185945	Bifidobacterium dentium
246432	41103978870774	Staphylococcus equorum
370553	40966286688913	Streptococcus pyogenes MGAS2096
2044467	40644028448583	Escherichia sp. E4742
1403335	40614329662025	Porphyromonas gingivalis 381
52773	4043006583056	Schaalia meyeri
60520	40323545176576	Lactobacillus paraplantarum
2420310	40213441738184	Streptococcus sp. FDAARGOS_522
1437447	39912850016023	Streptococcus mutans UA159-FR
869729	39897057024825	Escherichia coli UM146
1750	39637592295746	Pseudopropionibacterium propionicum
1433126	39412498477774	Mucinivorans hirudinis
1358	39361019719826	Lactococcus lactis
575	39258515278727	Raoultella planticola
1177574	38847609127545	Prevotella jejuni
1197717	38751545147554	Cloacibacillus porcorum
583346	3865511720741	Clostridium kluyveri NBRC 12016
2557994	38383445625021	Sphingobacterium sp. CZ-2
83334	38225458328993	Escherichia coli O157:H7
511051	38178958566529	Caldisericum exile AZM16c01
1680	38017078301927	Bifidobacterium adolescentis
767463	37821517775681	Streptococcus thermophilus ND03
53345	37708811494449	Enterococcus durans
2041044	37513426094659	Eubacterium maltosivorans
299766	37463445464405	Enterobacter hormaechei subsp. steigerwaltii
818	37068596564792	Bacteroides thetaiotaomicron
178899	36891646236419	Carboxydocella thermautotrophica
985008	36754265268214	Aggregatibacter aphrophilus ATCC 33389
2267618	36684467259908	Klebsiella sp. P1CD1
1255	36571980563648	Pediococcus pentosaceus
702459	36020630184737	Bifidobacterium bifidum PRL2010
853	3600869662109	Faecalibacterium prausnitzii
401472	35965904240665	Corynebacterium ureicelerivorans
549	35939660460139	Pantoea agglomerans
1590	35525804741675	Lactobacillus plantarum
1183380	35378769704422	Campylobacter coli RM5611
1360	35295869090466	Lactococcus lactis subsp. lactis
745156	35263808380133	Escherichia coli 1303
526227	35029062005845	Meiothermus silvanus DSM 9946
1313	35024792241414	Streptococcus pneumoniae
862962	34772619193836	Bacteroides fragilis 638R
580340	34224753161691	Thermovirga lienii DSM 17291
591020	33838056907768	Shigella flexneri 2002017
391008	33731929405666	Stenotrophomonas maltophilia R551-3
206672	32411087595279	Bifidobacterium longum NCC2705
113107	32383848320362	Streptococcus australis
150055	32371348604119	Streptococcus lutetiensis
362663	32261552373767	Escherichia coli 536
2081703	31888336151465	Peptostreptococcaceae bacterium oral taxon 929
885275	31627575948371	Escherichia coli str. 'clone D i14'
394958	31622405545732	Clostridium taeniosporum
1415630	31408707487181	Pseudomonas sp. TKP
2480625	31200044163816	Plantibacter sp. PA-3-X8
1155071	31121661306039	Streptococcus mutans LJ23
1812935	30841228622895	Enterobacter roggenkampii
880074	30731359171269	Barnesiella viscericola DSM 18177
981540	30413714691789	Streptococcus pasteurianus ATCC 43144
2153354	30058936174342	Klebsiella huaxiensis
860	29967924489747	Fusobacterium periodonticum
706439	29427096864975	Actinomyces sp. oral taxon 171 str. F0337
929102	29256100436037	Lactococcus lactis subsp. lactis CV56
46867	29008490127192	Clostridium chauvoei
149016	2865307681306	Streptococcus urinalis
32022	28533480807199	Campylobacter jejuni subsp. jejuni
610130	28336517517386	[Clostridium] saccharolyticum WM1
888727	28323193861219	Eubacterium sulci ATCC 35585
633147	27982425176501	Olsenella uli DSM 7084
1245471	27712926122952	Pseudomonas resinovorans NBRC 106553
2498113	27700979626446	Pragia sp. CF-458
2756	27411559461488	Brochothrix thermosphacta
1198676	26925410344377	Streptococcus mutans GS-5
649743	26866694691172	Actinomyces sp. oral taxon 848 str. F0332
1715860	26115933582449	Staphylococcus sp. AntiMn-1
29385	2605752562665	Staphylococcus saprophyticus
2081702	25899235081713	Actinomyces sp. oral taxon 897
546367	25548507438539	Hafnia paralvei
79604	25049169079425	Denitrobacterium detoxificans
732	2496686143744	Aggregatibacter aphrophilus
33967	24702240295299	Leuconostoc mesenteroides subsp. mesenteroides
817	2466837803467	Bacteroides fragilis
2048776	24661995412178	Escherichia coli O128:H27
151538	24632523862867	Lactococcus phage bIL310
1338	24530810343266	Streptococcus intermedius
2173034	24150846987281	Petrocella atlantisensis
2585756	23825753016251	Alistipes sp. 6CPBBH3
484020	23493523080872	Bifidobacterium bifidum BGN4
1305849	23229009591908	Enterococcus faecium Aus0085
1433513	23137800372703	Streptococcus sp. ChDC B345
1282	22999999669353	Staphylococcus epidermidis
2564099	22622303668114	Ruminococcus sp. JE7A12
1796646	22508132705488	Muribaculum intestinale
326426	22124965616621	Bifidobacterium breve UCC2003
1656	21895592636189	Actinomyces viscosus
1681	21866819112497	Bifidobacterium bifidum
1944646	21848472369478	Phoenicibacter congonensis
1794699	21530082965589	Thermodesulfobium acidiphilum
1679444	2134938706648	Akkermansia glycaniphila
1287066	21344557668874	Enterococcus faecalis DENG1
2027919	20879257941874	Enterobacter cloacae complex sp.
2558360	20827664675412	Neokomagataea sp. Ha5
767031	20719906070095	Prevotella denticola F0289
168807	20123286665967	Escherichia coli O127:H6
862967	1995770117271	Streptococcus intermedius B196
208962	19370990152353	Escherichia albertii
1134687	19369789051193	Klebsiella michiganensis
575614	19112817741371	Prevotella sp. oral taxon 299 str. F0039
1718	19016138270301	Corynebacterium glutamicum
1486262	18778237204533	Martelella endophytica
339860	18413041388139	Methanosphaera stadtmanae DSM 3091
1085623	17468966239476	Glaciecola nitratireducens FR1064
709991	1744389926024	Odoribacter splanchnicus DSM 20712
2702	16750464182496	Gardnerella vaginalis
2546350	15605173146587	Citrobacter sp. LY-1
569	15274715167466	Hafnia alvei
856	14119124163091	Fusobacterium varium
273384	1403455793918	Brevibacterium aurantiacum
888057	14013642026891	Aggregatibacter segnis ATCC 33393
1408178	13701766039016	Streptococcus thermophilus ASCC 1275
1848580	13275175475813	Hafnia sp. CBA7124
693746	13003547560271	Oscillibacter valericigenes Sjm18-20
2488567	12945511690117	Klebsiella sp. FDAARGOS_511
1562970	11760289667093	Fermentimonas caenicola
931626	11740727599007	Acetobacterium woodii DSM 1030
2562449	11338433411772	Citrobacter sp. SNU WT2
83655	11305781553881	Leclercia adecarboxylata
29388	11070916866193	Staphylococcus capitis
1511761	10149428040908	Leuconostoc suionicum
488	9741849456284	Neisseria mucosa
1121336	9723993532963	Thermoclostridium stercorarium subsp. thermolacticum DSM 2910
2048777	9545907122815	Escherichia coli O15:H11
1201292	9150794316952	Enterococcus faecalis ATCC 29212
76832	903394211365	Myroides odoratimimus
360107	8740286085682	Campylobacter hominis ATCC BAA-381
2169540	8622722058981	Lysinibacillus sp. 2017
591001	7513162466793	Acidaminococcus fermentans DSM 20731
1307428	65483730339	Fusobacterium nucleatum subsp. nucleatum ChDC F316
696406	6389276625688	Escherichia coli UMNK88
2751	5589822164013	Carnobacterium maltaromaticum
2077148	526161671373	Citrobacter freundii complex sp. CFNIH4
1246	3983263830563	Leuconostoc lactis
1249	3983019723281	Weissella paramesenteroides
824	3718263659001	Campylobacter gracilis
203275	3506508768501	Tannerella forsythia 92A2
1268072	2940912805756	Paenibacillus sabinae T27
160453	2282656628807	Enterococcus gilvus
344609	1634089480777	Shigella boydii CDC 3083-94
1354	1299069537806	Enterococcus hirae
331111	789388442023	Escherichia coli O139:H28 str. E24377A
1446494	450040815398	Lactobacillus paracasei N1115
1158600	325062424357	Enterococcus faecium ATCC 8459 = NRRL B-2354
83684	290593188899	Lactobacillus delbrueckii subsp. delbrueckii
321967	2496136548	Lactobacillus paracasei ATCC 334
208224	1297491036	Enterobacter kobei
488221	0	Streptococcus pneumoniae 70585
639283	0	Starkeya novella DSM 506
639282	0	Deferribacter desulfuricans SSM1
637909	0	Streptococcus gallolyticus UCN34
488446	0	Burkholderia latens
585528	0	Gardnerella vaginalis ATCC 14018 = JCM 11026
481315	0	Leporid alphaherpesvirus 4
487492	0	Mikania micrantha mosaic virus
487521	0	Mycobacterium intracellulare ATCC 13950
481145	0	Acetobacter pasteurianus subsp. pasteurianus
585535	0	Helicobacter pylori 35A
487849	0	Xanthomonas vasicola pv. arecae
638660	0	Short-finned eel ranavirus
637730	0	Shigella phage Ag3
480520	0	Myroides profundi
580372	0	Mariprofundaceae
488222	0	Streptococcus pneumoniae JJA
637389	0	Acidithiobacillus caldus ATCC 51756
638619	0	Bifidobacterium actinocoloniiforme
487909	0	Xanthomonas translucens pv. undulosa
481146	0	Acetobacter ascendens
488317	0	Eggplant mottled dwarf nucleorhabdovirus
481147	0	Simian T-cell lymphotropic virus 6
488142	0	Serratia sp. SCBI
488223	0	Streptococcus pneumoniae P1031
488241	0	Influenza A virus (A/Korea/426/1968(H2N2))
481448	0	Methylacidiphilum infernorum V4
637887	0	Hungateiclostridium thermocellum DSM 1313
637905	0	Shewanella violacea DSS12
639310	0	Olleya aquimaris
481743	0	Paenibacillus sp. Y412MC10
487214	0	Streptococcus pneumoniae Hungary19A-6
582382	0	Pseudomonas phage SN
637971	0	Lactobacillus koreensis
485255	0	Natranaerobiaceae
484896	0	Pseudomonas phage LUZ19
484895	0	Pseudomonas virus LUZ24
484770	0	Pelosinus sp. UFO1
638303	0	Thermocrinis albus DSM 14484
482822	0	Escherichia phage DE3
637387	0	Mycoplasma fermentans JER
484429	0	Sphingobium sp. YBL2
480808	0	Mycobacterium phage Giles
484022	0	Francisella philomiragia subsp. philomiragia ATCC 25017
484021	0	Klebsiella pneumoniae subsp. pneumoniae NTUH-K2044
481009	0	Rickettsia philipii str. 364D
638313	0	Human bocavirus 3
482957	0	Burkholderia lata
484019	0	Thermosipho africanus TCF52B
581103	0	Geobacillus sp. Y4.1MC1
483179	0	Brucella canis ATCC 23365
483937	0	Paenibacillus riograndensis
483266	0	Haemophilus phage SuMu
483547	0	Geoalkalibacter subterraneus
483913	0	Bacillus subtilis subsp. inaquosorum
581037	0	Pseudomonas phage 14-1
485256	0	Natranaerobiales
487316	0	Acinetobacter soli
485724	0	Melon severe mosaic tospovirus
582345	0	Pseudomonas phage KPP10
480410	0	Choristoneura occidentalis cypovirus 16
637910	0	Citrobacter rodentium ICC168
482462	0	Mycobacterium dioxanotrophicus
487311	0	Anopheles gambiae densovirus
487215	0	Streptococcus pyogenes Alab49
483687	0	Salmonella enterica subsp. enterica serovar Concord
487213	0	Streptococcus pneumoniae Taiwan19F-14
487155	0	Brugmansia suaveolens mottle virus
487152	0	Staphylococcus virus phiMR25
487095	0	Phlomis mottle virus
486809	0	Ramie mosaic virus
486494	0	Nounane virus
486410	0	Streptococcus dysgalactiae subsp. equisimilis GGS_124
637913	0	Helicobacter pylori v225d
485918	0	Chitinophaga pinensis DSM 2588
485917	0	Pedobacter heparinus DSM 2366
482564	0	Oscillatoria nigro-viridis
637915	0	Methanococcus maripaludis OS7
485915	0	Desulfohalobium retbaense DSM 5692
485914	0	Halomicrobium mukohataei DSM 12286
485362	0	Francolinus leucoscepus papillomavirus 1
491077	0	Lactobacillus reuteri SD2112
488447	0	Burkholderia contaminans
502682	0	Erythrobacter gangjinensis
634497	0	Haloarcula hispanica ATCC 33960
505249	0	Arcobacter marinus
504832	0	Oligotropha carboxidovorans OM5
504728	0	Meiothermus ruber DSM 1279
634498	0	Methanobrevibacter ruminantium M1
504553	0	Propionibacterium phage PAS50
504501	0	Propionibacterium phage PAD20
504474	0	Corynebacterium urealyticum DSM 7109
504346	0	Pseudomonas phage PAJU2
504090	0	Kushneria
503388	0	Lactococcus phage asccphi28
502801	0	Yersinia pseudotuberculosis PB1/+
502800	0	Yersinia pseudotuberculosis YPIII
634499	0	Erwinia pyrifoliae Ep1/96
505292	0	Pseudomonas virus MP38
502394	0	Deinococcus gobiensis
502102	0	Rat coronavirus Parker
502025	0	Haliangium ochraceum DSM 14365
586420	0	Human cosavirus B
580331	0	Thermoanaerobacter italicus Ab9
634500	0	Erwinia billingiae Eb661
501783	0	Cloacibacterium
580332	0	Sideroxydans lithotrophicus ES-1
500634	0	Bifidobacterium bifidum ATCC 29521 = JCM 1255 = DSM 20456
499854	0	New Mapoon virus
499556	0	Chapare mammarenavirus
634503	0	Edwardsiella ictaluri 93-146
499555	0	Dietzia timorensis
505291	0	Pseudomonas virus MP29
505682	0	Ureaplasma parvum serovar 3 str. ATCC 27815
488538	0	Candidatus Puniceispirillum marinum IMCC1322
580327	0	Thermoanaerobacterium thermosaccharolyticum DSM 571
511437	0	Lactobacillus buchneri NRRL B-30929
511435	0	Candidatus Azobacteroides pseudotrichonymphae
511434	0	Candidatus Azobacteroides
511145	0	Escherichia coli str. K-12 substr. MG1655
511062	0	Oceanimonas sp. GK1
580247	0	Avian avulavirus 9
510831	0	Francisella tularensis subsp. tularensis NE061598
509923	0	Beet cryptic virus 1
580254	0	Raphanus sativus cryptic virus 3
509532	0	Gossypium punctatum mild leaf curl virus
633807	0	Vagococcus penaei
509193	0	Thermoanaerobacter brockii subsp. finnii Ako-1
634113	0	Candidatus Arsenophonus lipoptenae
509192	0	Thermoanaerobacter ethanolicus JW 200
507475	0	Tomato leaf curl Cotabato virus
634157	0	Halorubrum sp. PV6
509190	0	Caulobacter segnis ATCC 21756
634168	0	Halorubrum pleomorphic virus 1
509173	0	Acinetobacter baumannii AYE
508767	0	Clostridium botulinum E3 str. Alaska E43
508536	0	Leptospira borgpetersenii serovar Ceylonica
508459	0	Cloacibacillus
634176	0	Aggregatibacter aphrophilus NJ8700
634177	0	Komagataeibacter medellinensis NBRC 3288
508441	0	Ictalurid herpesvirus 2
508419	0	Lactobacillus virus c5
507626	0	Halomonas chromatireducens
507488	0	Cynomolgus adenovirus 1
634504	0	Bartonella grahamii as4aup
499235	0	Halomonas virus HAP1
499229	0	Tepidanaerobacter acetatoxydans
490711	0	Orgyia leucostigma nucleopolyhedrovirus
492670	0	Bacillus velezensis
492502	0	Rose cryptic virus 1
491952	0	Marinomonas posidonica IVIA-Po-181
491916	0	Rhizobium etli CIAT 652
491915	0	Anoxybacillus flavithermus WK1
491893	0	Abalone shriveling syndrome-associated virus
480119	0	Acinetobacter baumannii AB0057
491003	0	Escherichia virus EPS7
637385	0	Yersinia pestis D182038
490913	0	Sulfitobacter phage EE36phi1
490912	0	Silicibacter phage DSS3phi2
490899	0	Desulfurococcus amylolyticus 1221n
490759	0	Marinobacter sp. BSs20148
490111	0	Itacaiunas virus
499228	0	Tepidanaerobacter
490110	0	Curionopolis virus
490103	0	Escherichia virus phiEco32
585538	0	Helicobacter pylori 83
490039	0	Norovirus GII.2
637386	0	Yersinia pestis Z176003
489830	0	Helicoverpa armigera granulovirus
489779	0	Escherichia phage Min27
489653	0	Neisseria lactamica 020-06
488732	0	Burkholderia diffusa
488731	0	Burkholderia seminalis
580371	0	Mariprofundales
488729	0	Burkholderia metallica
488546	0	Campylobacter peloridis
637382	0	Yersinia pestis D106004
493803	0	Merkel cell polyomavirus
494269	0	Lactococcus virus Bibb29
637380	0	Bacillus cereus biovar anthracis str. CI
498848	0	Thermus aquaticus Y51MC23
498846	0	Candidatus Korarchaeum cryptofilum
498845	0	Candidatus Korarchaeum
498805	0	Emilia yellow vein virus-[Fz1]
498761	0	Heliobacterium modesticaldum Ice1
498388	0	Escherichia coli C
498374	0	Candidatus Nitrosocaldus
498217	0	Edwardsiella tarda EIB202
498214	0	Clostridium botulinum A3 str. Loch Maree
498213	0	Clostridium botulinum B1 str. Okra
498211	0	Cellvibrio japonicus Ueda107
497978	0	Acinetobacter baumannii MDR-ZJ06
497965	0	Gloeothece verrucosa PCC 7822
497863	0	Oat dwarf virus
580370	0	Zetaproteobacteria
497726	0	Nitrososphaera
497725	0	Kosakonia oryzae
634956	0	Parageobacillus thermoglucosidasius C56-YS93
497724	0	Campylobacter subantarcticus
497136	0	Chaetoceros tenuissimus RNA virus 01
496874	0	Lactobacillus phage Lrm1
496866	0	Thermoanaerobacter pseudethanolicus
496396	0	Pseudomonas phage PT2
494652	0	Porcine hokovirus
634997	0	Mycoplasma hyorhinis DBS 1050
494651	0	Bovine hokovirus 1
635013	0	Thermincola potens JR
480224	0	Chloroflexus aurantiacus Y-400-fl
573059	0	Desulfovibrio vulgaris RCH1
479978	0	Micromonospora tulbaghiae
455632	0	Streptomyces griseus subsp. griseus NBRC 13350
457423	0	Actinoplanes teichomyceticus ATCC 31121
643674	0	Paenalcaligenes hominis
457382	0	Phaius virus X
456827	0	Candidatus Cloacimonas acidaminovorans
456826	0	Candidatus Cloacimonas
456492	0	Saccharibacillus
456481	0	Leptospira biflexa serovar Patoc strain 'Patoc 1 (Paris)'
456442	0	Methanoregula boonei 6A8
456327	0	Xanthomonas euvesicatoria
456320	0	Methanococcus voltae A3
456298	0	Glaesserella parasuis 29755
456163	0	Thermus parvatiensis
643867	0	Marivirga tractuosa DSM 4126
455649	0	Spiroplasma virus SkV1CR23x
455488	0	Anaeromyxobacter dehalogenans 2CP-1
479437	0	Eggerthella lenta DSM 2243
455432	0	Nocardia terpenica
455364	0	Chrysochromulina ericina virus
454798	0	Salmonella phage Det7
454601	0	Maritalea myrionectae
454169	0	Salmonella enterica subsp. enterica serovar Heidelberg str. SL476
644007	0	Streptococcus phage PH10
454166	0	Salmonella enterica subsp. enterica serovar Agona str. SL483
454155	0	Paraprevotella xylaniphila
453816	0	Bdellovibrio exovorus
453591	0	Ignicoccus hospitalis KIN4/I
453304	0	Agromyces aureus
453230	0	Desulfarculus baarsii
644042	0	Lactobacillus plantarum JDM1
644281	0	Methanocaldococcus sp. FS406-22
457428	0	Streptomyces lividans TK24
457570	0	Natranaerobius thermophilus JW/NM-WN-LF
458032	0	Chloracidobacterium
458033	0	Chloracidobacterium thermophilum
462590	0	Pseudomonas virus Yua
461876	0	Alkaliphilus oremlandii
461711	0	Synechococcus phage S-CBP42
643561	0	Acidovorax avenae subsp. avenae ATCC 19860
461322	0	Ursus maritimus papillomavirus 1
460926	0	Tomato zonate spot virus
460364	0	Wheat eqlid mosaic virus
460265	0	Methylobacterium nodulans ORS 2060
459949	0	Citrus viroid V
459845	0	Streptococcus virus 858
459786	0	Oscillibacter
459532	0	Terribacillus
459526	0	Flavobacterium anhuiense
459424	0	Mycobacterium liflandii 128FXT
584721	0	Pasteurella multocida subsp. multocida str. 3480
459349	0	Candidatus Cloacimonas acidaminovorans str. Evry
584892	0	Bacillus phage Bcp1
585034	0	Escherichia coli IAI1
459291	0	Sulfolobus spindle-shaped virus 5
585035	0	Escherichia coli S88
459290	0	Sulfolobus spindle-shaped virus 4
458817	0	Shewanella halifaxensis HAW-EB4
585455	0	Thiohalobacter thiocyanaticus
458639	0	Bacillus phage 0305phi8-36
643562	0	Pseudodesulfovibrio aespoeensis Aspo-2
585055	0	Escherichia coli 55989
458234	0	Francisella tularensis subsp. holarctica FTNF002-00
458233	0	Macrococcus caseolyticus JCSC5402
458132	0	Slow bee paralysis virus
453229	0	Desulfarculus
644282	0	Desulfarculus baarsii DSM 2075
644283	0	Micromonospora aurantiaca ATCC 27029
447792	0	Phytobacter
447606	0	Alternanthera yellow vein betasatellite
644563	0	Vibrio phage N4
447603	0	Erectites yellow mosaic virus satellite DNA beta
447471	0	Simiduia agarivorans
447467	0	Simiduia
644609	0	Midway nyavirus
585143	0	Staphylococcus aureus subsp. aureus 55/2053
644610	0	Nyamanini nyavirus
585425	0	Synechococcus sp. KORDI-52
447237	0	Frondihabitans
585423	0	Synechococcus sp. KORDI-49
447217	0	Anaeromyxobacter sp. K
644652	0	Gordonibacter
644801	0	Pseudomonas stutzeri RCH2
644966	0	Thermaerobacter marianensis DSM 12885
447171	0	Lettuce virus X
447020	0	Adlercreutzia
446860	0	Kocuria flava
446807	0	Burkholderia virus BcepNY3
446692	0	Acetobacter senegalensis
446683	0	Niabella soli
645127	0	Corynebacterium kroppenstedtii DSM 44385
645170	0	Brucella suis bv. 2
446679	0	Nostoc sphaeroides
446660	0	Adlercreutzia equolifaciens
446529	0	Microbacterium phage Min1
585396	0	Escherichia coli O111:H- str. 11128
446471	0	Xylanimonas cellulosilytica DSM 15894
446470	0	Stackebrandtia nassauensis DSM 44728
644524	0	Burkholderia virus Bcepil02
447830	0	Endomicrobia
644284	0	Arcanobacterium haemolyticum DSM 20595
644355	0	Inhella
453228	0	Desulfarculaceae
585057	0	Escherichia coli IAI39
453227	0	Desulfarculales
453050	0	Sweet potato virus 2
452863	0	Pseudarthrobacter chlorophenolicus A6
452662	0	Sphingobium japonicum UT26S
452652	0	Kitasatospora setae KM-6054
452638	0	Polynucleobacter necessarius STIR1
452637	0	Opitutus terrae PB90-1
452471	0	Candidatus Amoebophilus asiaticus 5a2
451709	0	Bacillus cereus 03BB108
451705	0	Enterobacteria phage phiEcoM-GJ1
451515	0	Staphylococcus aureus subsp. aureus USA300_FPR3757
450851	0	Phenylobacterium zucineum HLK1
450734	0	Nocardioides dokdonensis
450378	0	Croceicoccus marinus
450367	0	[Brevibacterium] frigoritolerans
644295	0	Methanohalobium evestigatum Z-7303
449972	0	Chelativorans
449719	0	Granulosicoccaceae
449461	0	Nocardioides humi
449447	0	Microcystis aeruginosa NIES-843
449216	0	Rickettsia prowazekii str. Rp22
449133	0	Epizootic hemorrhagic disease virus (serotype 1 / strain New Jersey)
448385	0	Sorangium cellulosum So ce56
448384	0	Escherichia phage Phi1
585059	0	Simian adenovirus 20
447909	0	Geobacillus virus E2
447897	0	Mythimna unipuncta nucleopolyhedrovirus
643214	0	Staphylococcus stepanovicii
463014	0	Bordetella flabilis
463024	0	Bordetella genomosp. 6
641147	0	Simonsiella muelleri ATCC 29453
476281	0	Candidatus Ishikawaella capsulata Mpkobe
476213	0	Salmonella enterica subsp. enterica serovar Paratyphi C str. RKS4594
476157	0	Altererythrobacter ishigakiensis
475964	0	Caldilineaceae
475963	0	Caldilineales
475962	0	Caldilineae
475777	0	Phlox virus B
475662	0	Halomonas beimenensis
475375	0	Francisella sp. MA067296
475178	0	Lactococcus phage 1706
475088	0	Methanosphaerula palustris
475087	0	Methanosphaerula
474454	0	Rose spring dwarf-associated virus
474186	0	Enterococcus faecalis OG1RF
473784	0	Opium poppy mosaic virus
473531	0	Nitrosococcus watsonii
641487	0	Lactococcus phage P087
473426	0	Xanthomonas citri pv. vignicola
473423	0	Xanthomonas citri pv. phaseoli var. fuscans
641491	0	Desulfovibrio desulfuricans ND132
582744	0	Methylovorus glucosetrophus SIP3-4
472834	0	Candidatus Purcelliella pentastirinorum
641809	0	Influenza A virus (A/California/07/2009(H1N1))
472825	0	Candidatus Purcelliella
472759	0	Nitrosococcus halophilus Nc 4
472569	0	Devriesea agamarum
472568	0	Devriesea
472175	0	Nitratireductor basaltis
471876	0	Streptococcus pyogenes NZ131
476528	0	Bibersteinia
477245	0	Streptomyces cyaneogriseus subsp. noncyanogenus
641832	0	Vibrio phage VP93
477641	0	Modestobacter marinus
479436	0	Veillonella parvula DSM 2008
479435	0	Kribbella flavida DSM 17836
479434	0	Sphaerobacter thermophilus DSM 20745
639313	0	Hoyosella subflava
479433	0	Catenulispora acidiphila DSM 44928
640081	0	Azospira oryzae PS
479432	0	Streptosporangium roseum DSM 43021
479431	0	Nakamurella multipartita DSM 44233
478801	0	Kytococcus sedentarius DSM 20547
478550	0	Ligustrum necrotic ringspot virus
640131	0	Klebsiella variicola At-22
478435	0	Mycobacterium tuberculosis KZN 605
478434	0	Mycobacterium tuberculosis KZN 1435
640132	0	Segniliparus rotundus DSM 44985
478433	0	Mycobacterium tuberculosis KZN 4207
478070	0	Labrenzia
640510	0	Burkholderia sp. CCGE1001
640511	0	Paraburkholderia sp. CCGE1002
478009	0	Halobacterium salinarum R1
477976	0	Calditerrivibrio nitroreducens
477974	0	Candidatus Desulforudis audaxviator MP104C
477967	0	Phikmvvirus
477695	0	Thermogladius
640512	0	Burkholderia sp. CCGE1003
640897	0	Phytophthora infestans RNA virus 1
582402	0	Hirschia baltica ATCC 49814
582419	0	Thermococcus paralvinellae
511691	0	Streptococcus mutans NN2025
477680	0	Filimonas lacunae
471857	0	Saccharomonospora viridis DSM 43017
471856	0	Jonesia denitrificans DSM 20603
463025	0	Bordetella bronchialis
642258	0	Circovirus-like genome SAR-A
642478	0	Lettuce chlorosis virus
583357	0	Thermoanaerobacter mathranii
469382	0	Halogeometricum borinquense DSM 11551
469378	0	Cryptobacterium curtum DSM 15641
469371	0	Thermobispora bispora DSM 43833
469322	0	Steroidobacter
469008	0	Escherichia coli BL21(DE3)
468911	0	Lactobacillus hordei
467989	0	Imjin virus
583358	0	Thermoanaerobacter mathranii subsp. mathranii str. A3
467705	0	Streptococcus gordonii str. Challis substr. CH1
467481	0	Azospirillum phage Cd
466153	0	Singulisphaera acidiphila
466152	0	Singulisphaera
466052	0	Thermus virus P74-26
466051	0	Thermus virus P23-45
465817	0	Erwinia tasmaniensis Et1/99
465721	0	Steroidobacter denitrificans
465541	0	Streptomyces sp. Mg1
465515	0	Micrococcus luteus NCTC 2665
465447	0	American grass carp reovirus
642926	0	Ostreococcus tauri virus 1
464980	0	Canis familiaris papillomavirus 4
463676	0	Rhinovirus C
463392	0	Black raspberry virus F
643132	0	Quang Binh virus
584609	0	Tenacibaculum jejuense
463360	0	Chickpea chlorotic dwarf virus
463040	0	Bordetella genomosp. 13
642259	0	Circovirus-like genome SAR-B
642255	0	Circovirus-like genome RW-E
471855	0	Slackia heliotrinireducens DSM 20476
469616	0	Fusobacterium mortiferum ATCC 9817
641853	0	Elusimicrobia
641854	0	Elusimicrobiales
641876	0	Elusimicrobiaceae
471854	0	Dyadobacter fermentans DSM 18053
471853	0	Beutenbergia cavernae DSM 12333
471852	0	Thermomonospora curvata DSM 43183
471827	0	Candidatus Desulforudis audaxviator
582899	0	Hyphomicrobium denitrificans ATCC 51888
583345	0	Methylotenera mobilis JLW8
471826	0	Candidatus Desulforudis
471821	0	uncultured Termite group 1 bacterium phylotype Rs-D17
471728	0	Seal picornavirus type 1
471717	0	Melon aphid-borne yellows virus
471498	0	Peach chlorotic mottle virus
471285	0	Lettuce yellow mottle virus
642111	0	Vibrio phage VEJphi
642252	0	Circovirus-like genome RW-B
471223	0	Geobacillus sp. WCH70
470934	0	Pantoea vagans
470865	0	Staphylococcus phage SAP-2
470314	0	Xanthomonas virus Xop411
470214	0	Capreolus capreolus papillomavirus 1
470166	0	Tomato marchitez virus
470137	0	Brucella suis ATCC 23445
469960	0	Hantavirus Fusong-Mf-682
469660	0	Thalassomonas phage BA3
642253	0	Circovirus-like genome RW-C
583355	0	Coraliomargarita akajimensis DSM 45221
469617	0	Fusobacterium ulcerans ATCC 49185
511678	0	Aliivibrio
515635	0	Dictyoglomus turgidum DSM 6724
511745	0	Methylacidiphilum
555387	0	Synechococcus phage S-RSM4
593909	0	Mesorhizobium opportunistum
556287	0	Candidatus Liberibacter solanacearum
556269	0	Oxalobacter formigenes OXCC13
556257	0	Pseudolabrys
556054	0	Polynucleobacter difficilis
594679	0	Allofrancisella guangzhouensis
573737	0	Pandoraea oxalativorans
595494	0	Tolumonas auensis DSM 9187
595495	0	Escherichia coli KO11FL
573824	0	Human rhinovirus A1
555778	0	Halothiobacillus neapolitanus c2
595496	0	Escherichia coli BW2952
555603	0	Mycobacterium phage Solon
595536	0	Methylosinus trichosporium OB3b
595537	0	Variovorax paradoxus EPS
574521	0	Escherichia coli O127:H6 str. E2348/69
595895	0	Drosophila A virus
555217	0	Zymomonas mobilis subsp. mobilis ATCC 10988
573825	0	Leptospira interrogans serovar Lai str. IPAV
596153	0	Alicycliphilus denitrificans BC
555079	0	Thermosediminibacter oceani DSM 16646
554290	0	Salmonella enterica subsp. enterica serovar Paratyphi A str. AKU_12601
596154	0	Alicycliphilus denitrificans K601
553814	0	Acidovorax carolinensis
553510	0	Streptomyces gilvosporeus
553239	0	Vibrio breoganii
574087	0	Acetohalobium arabaticum DSM 5501
596707	0	Sinomonas
553199	0	Cutibacterium acnes SK137
588858	0	Salmonella enterica subsp. enterica serovar Typhimurium str. 14028S
556288	0	Brachybacterium saurashtrense
556325	0	Neomicrococcus aestuarii
593907	0	Cellulomonas gilvus ATCC 13127
593905	0	Salmonella enterica subsp. enterica serovar Corvallis
573570	0	Francisella uliginis
559878	0	Clerodendrum golden mosaic China virus
593131	0	Pseudomonas phage phi2954
559189	0	Clostridium virus phiCD27
559180	0	Stretch Lagoon orbivirus
558690	0	Cucurbit chlorotic yellows virus
558415	0	Marinilabiliaceae
558314	0	Desulfurobacteriaceae
558173	0	Corynebacterium doosanense CAU 212 = DSM 45436
558152	0	Chryseobacterium piperi
558017	0	Betabaculovirus
558016	0	Alphabaculovirus
593588	0	Vibrio cholerae MJ-1236
557760	0	Rhodobacter sphaeroides KD131
557724	0	Burkholderia pseudomallei 576
557723	0	Glaesserella parasuis SH0165
593750	0	Methanoregula formicica SMSP
557722	0	Pseudomonas aeruginosa LESB58
573591	0	Stenotrophomonas phage S1
573600	0	Candidatus Planktophila limnetica
557600	0	Acinetobacter baumannii AB307-0294
557599	0	Mycobacterium kansasii ATCC 12478
557598	0	Laribacter hongkongensis HLHK9
573615	0	Lupinus mosaic virus
557436	0	Lactobacillus reuteri DSM 20016
557433	0	Lactobacillus reuteri JCM 1112
557393	0	Erwinia phage phiEa21-4
557289	0	Burkholderia phage KS10
556524	0	Armigeres subalbatus virus SaX06-AK20
596777	0	Chlamydia trachomatis E/Bour
596957	0	Yam chlorotic necrotic mosaic virus
560178	0	Listeria phage P40
547146	0	Hydrogenobaculum sp. SN
549298	0	Francisella halioticida
549205	0	Cycad leaf necrosis virus
548914	0	Elephant endotheliotropic herpesvirus 4
548682	0	Alloherpesviridae
548681	0	Herpesvirales
574890	0	Sweet potato leaf curl Lanzarote virus
587851	0	Pseudomonas chlororaphis subsp. aureofaciens
548476	0	Corynebacterium aurimucosum ATCC 700975
548473	0	Staphylococcus aureus subsp. aureus TCH60
547559	0	Natrialba magadii ATCC 43099
547558	0	Methanohalophilus mahii DSM 5219
547467	0	Diascia yellow mottle virus
547228	0	Bacillus phage PM1
547188	0	Phycisphaera mikurensis
547145	0	Hydrogenobaculum sp. SHO
553190	0	Gardnerella vaginalis 409-05
547144	0	Hydrogenobaculum sp. HO
547143	0	Hydrogenobaculum sp. 3684
547048	0	Yersinia pestis biovar Medievalis str. Harbin 35
608506	0	Caldicellulosiruptor obsidiansis OB47
608538	0	Hydrogenobacter thermophilus TK-6
546808	0	Mycobacterium phage Spud
546807	0	Mycobacterium phage ScottMcG
546805	0	Mycobacterium phage Myrna
546803	0	Mycobacterium phage Cali
546414	0	Deinococcus deserti VCD115
546342	0	Staphylococcus aureus subsp. aureus str. JKD6008
611301	0	Xanthomonas citri pv. citri
546272	0	Brucella melitensis ATCC 23457
611707	0	Tacaiuma orthobunyavirus
549445	0	Pseudomonas phage LBL3
549446	0	Pseudomonas phage LMA2
549779	0	Mimiviridae
607716	0	Aspergillus fumigatus chrysovirus
553174	0	Prevotella melaninogenica ATCC 25845
598659	0	Nautilia profundicola AmH
552811	0	Dehalogenimonas lykanthroporepellens BL-DC-9
552810	0	Dehalogenimonas lykanthroporepellens
574556	0	Anaplasma centrale str. Israel
600809	0	Blattabacterium sp. (Periplaneta americana) str. BPLAN
552592	0	Norovirus GII.17
574697	0	Butyricimonas
603050	0	Arcobacter mytili
604162	0	Neisseria meningitidis 8013
552554	0	Umbre virus
552536	0	Listeria monocytogenes HCC23
552526	0	Streptococcus equi subsp. zooepidemicus MGCS10565
552525	0	Bacillus virus IEBH
551895	0	Iodobacter phage PhiPLPE
551790	0	Ralstonia phage RSB1
551760	0	Aromatoleum aromaticum
551759	0	Aromatoleum
604276	0	TYLCAxV-Sic1-[IT:Sic2/2:04]
551531	0	Tomato leaf curl Kerala virus
551454	0	Carnation necrotic fleck virus
551224	0	Dysaphis plantaginea densovirus
551115	0	'Nostoc azollae' 0708
551003	0	Passiflora chlorosis virus
550542	0	Geobacillus sp. Y412MC52
604354	0	Thermococcus sibiricus MM 739
550540	0	Ferrimonas balearica DSM 9799
588673	0	Solirubrobacterales
550538	0	Salmonella enterica subsp. enterica serovar Gallinarum str. 287/91
593117	0	Thermococcus gammatolerans EJ3
561061	0	Sphingobacterium psychroaquaticum
616991	0	Arenibacter algicola
568707	0	Bordetella bronchiseptica 253
590168	0	Thermotoga naphthophila RKU-10
590409	0	Dickeya zeae Ech586
568987	0	Candidatus Hamiltonella
590647	0	Nariva virus
568819	0	Listeria monocytogenes serotype 4b str. CLIP 80459
568816	0	Acidaminococcus intestini RyC-MR95
568815	0	Brucella microti CCM 4915
568814	0	Streptococcus suis BM407
568813	0	Streptococcus suis SC84
590739	0	Salmonella phage g341c
589436	0	Prevotella fusca
568715	0	Astrovirus MLB1
568709	0	Salmonella enterica subsp. enterica serovar Typhimurium str. DT2
568708	0	Salmonella enterica subsp. enterica serovar Typhimurium str. D23580
568706	0	Bordetella pertussis 18323
566270	0	Spodoptera litura nucleopolyhedrovirus II
568704	0	Lactobacillus rhamnosus Lc 705
568703	0	Lactobacillus rhamnosus GG
568394	0	Pseudogulbenkiania
568386	0	Sinobacteraceae
568209	0	Feline papillomavirus type 2
568206	0	Bacillus anthracis str. CDC 684
568090	0	Flammulina velutipes browning virus
567106	0	Campylobacter jejuni subsp. jejuni IA3902
590745	0	Mus musculus mobilized endogenous polytropic provirus
566546	0	Escherichia coli W
590998	0	Cellulomonas fimi ATCC 484
591019	0	Staphylothermus hellenicus DSM 12710
588932	0	Brevundimonas naejangsanensis
566308	0	Astrovirus dogfaeces/Italy/2005
569195	0	Porcine kobuvirus swine/S-1-HUN/2007/Hungary
569579	0	Escherichia coli NU14
569860	0	Methylovirgula ligni
570264	0	Methanocellales
572546	0	Archaeoglobus profundus DSM 5631
572545	0	Hungateiclostridium thermocellum DSM 2360
572544	0	Ilyobacter polytropus DSM 2926
572511	0	Blautia
573062	0	Thermoanaerobacter sp. X513
572480	0	Arcobacter nitrofigilis DSM 7299
572479	0	Halanaerobium praevalens DSM 2228
589865	0	Desulfurivibrio alkaliphilus AHT 2
572478	0	Vulcanisaeta distributa DSM 14429
572477	0	Allochromatium vinosum DSM 180
572418	0	Mycobacterium tuberculosis variant africanum GM041182
573063	0	Methanocaldococcus infernus ME
572290	0	Thrush coronavirus HKU12-600
572289	0	Munia coronavirus HKU13-3514
572288	0	Bulbul coronavirus HKU11-934
572264	0	Bacillus cereus 03BB102
572239	0	Wheat yellow dwarf virus-GPV
571915	0	Corynebacterium mustelae
571913	0	Luteipulveratus mongoliensis
571800	0	Psychrobacter sp. G
571256	0	Ochrobactrum pituitosum
570508	0	Helicobacter pylori P12
589873	0	Alteromonas australica
570416	0	Bacillus thuringiensis serovar kurstaki str. YBT-1520
570267	0	Methanocella paludicola
570266	0	Methanocella
573064	0	Methanocaldococcus fervens AG86
589924	0	Ferroglobus placidus DSM 10642
570265	0	Methanocellaceae
573065	0	Asticcacaulis excentricus CB 48
565995	0	Bundibugyo ebolavirus
573569	0	Francisella salina
592021	0	Bacillus anthracis str. A0248
563122	0	Mycobacterium virus Pacc40
563121	0	Mycobacterium phage Konstantine
563119	0	Mycobacterium virus Fruitloop
563041	0	Helicobacter pylori G27
563040	0	Sulfurimonas autotrophica DSM 16294
562970	0	Kyrpidia tusciae DSM 2912
562742	0	Roseobacter phage RDJL Phi 1
562019	0	Rickettsia peacockii str. Rustic
561999	0	Mycobacterium phage Troll4
591365	0	Streptococcus intermedius JTH08
561998	0	Mycobacterium phage Gumball
573370	0	Desulfovibrio magneticus RS-1
561996	0	Mycobacterium virus Brujita
591487	0	Mycobacterium phage Phlyer
561879	0	Bacillus safensis
565655	0	Enterococcus casseliflavus EC20
592022	0	Bacillus megaterium DSM 319
561576	0	Cassava virus C
561501	0	Buchnera aphidicola str. Tuc7 (Acyrthosiphon pisum)
561304	0	Mycobacterium leprae Br4923
561276	0	Streptococcus pneumoniae ATCC 700669
592029	0	Nonlabens dokdonensis DSW-6
561275	0	Mycobacterium tuberculosis variant bovis BCG str. Tokyo 172
561231	0	Pectobacterium parmentieri WPP163
592205	0	Helicobacter pylori B38
561230	0	Pectobacterium carotovorum subsp. carotovorum PC1
592207	0	Helleborus mosaic virus
588898	0	Haloterrigena daqingensis
592316	0	Pantoea sp. At-9b
573413	0	Sediminispirochaeta smaragdinae DSM 11293
563123	0	Mycobacterium virus Ramsey
563169	0	Bacillus sp. SJ-10
563174	0	Listeria monocytogenes L99
563177	0	Acidianus hospitalis
565651	0	Enterococcus faecalis ARO1/DG
565575	0	Ureaplasma urealyticum serovar 10 str. ATCC 33699
565560	0	Streptomyces sp. SM17
565140	0	Bacillus phage TP21-L
565050	0	Caulobacter vibrioides NA1000
565042	0	Bifidobacterium longum subsp. longum JCM 1217
573171	0	Vibrio phage douglas 12A4
573172	0	Vibrio phage eugene 12A10
573173	0	Vibrio phage helene 12B3
573174	0	Vibrio phage henriette 12B8
565034	0	Brachyspira hyodysenteriae WA1
565033	0	Geoglobus acetivorans
591154	0	Methylacidiphilum fumariolicum
573175	0	Vibrio phage martha 12B12
591166	0	Southern tomato virus
573199	0	Murine adenovirus 3
591167	0	Streptomyces pratensis ATCC 33331
564886	0	Enterobacteria phage YYZ-2008
573235	0	Escherichia coli O26:H11 str. 11368
564878	0	Asama virus
591197	0	Ignavibacterium album
564646	0	Deltalipothrixvirus
564064	0	Spirosoma rigui
563843	0	Rhodothermaceae
563835	0	Chitinophagaceae
563798	0	Cyclobacteriaceae
563775	0	Myotis polyomavirus VM-2008
563769	0	Stx2-converting phage 1717
563178	0	Buchnera aphidicola str. 5A (Acyrthosiphon pisum)
616674	0	Cyanophage SS120-1
575200	0	Corynebacterium maris
511746	0	Methylacidiphilum infernorum
585395	0	Escherichia coli O103:H2 str. 12009
525897	0	Desulfomicrobium baculatum DSM 4028
630749	0	Spongiibacter
525381	0	Streptococcus pneumoniae TCH8431/19A
631220	0	Desulfovibrio sp. G11
525284	0	Gardnerella vaginalis ATCC 14019
631267	0	Chaoyang virus
580033	0	Campylobacter volucris LMG 24379
525146	0	Desulfovibrio desulfuricans ATCC 27774
523909	0	Musca domestica salivary gland hypertrophy virus
631345	0	Solenopsis invicta virus 3
523850	0	Thermococcus onnurineus NA1
523849	0	Thermococcus litoralis DSM 5473
523846	0	Methanothermus fervidus DSM 2088
523844	0	Methanosarcina thermophila TM-1
631431	0	Heterobasidion partitivirus 3
521098	0	Alicyclobacillus acidocaldarius subsp. acidocaldarius DSM 446
523841	0	Haloferax mediterranei ATCC 33500
523799	0	Cotesia melanoscela bracovirus
523796	0	Staphylococcus aureus subsp. aureus ST398
631719	0	Vibrio phage VP585
523791	0	Kangiella koreensis DSM 16069
522772	0	Denitrovibrio acetiphilus DSM 12809
522485	0	Campylobacter avium
522484	0	Campylobacter avium LMG 24591
522373	0	Stenotrophomonas maltophilia K279a
522306	0	Candidatus Accumulibacter phosphatis clade IIA str. UW-1
521674	0	Planctopirus limnophila DSM 3776
521460	0	Caldicellulosiruptor bescii DSM 6725
632112	0	Lactobacillus virus Lb338-1
580047	0	Chlamydia trachomatis A2497
525898	0	Sulfurospirillum deleyianum DSM 6946
525903	0	Thermanaerovibrio acidaminovorans DSM 6589
525904	0	Thermobaculum terrenum ATCC BAA-798
525909	0	Acidimicrobium ferrooxidans DSM 10331
627480	0	Pseudomonas phage phikF77
529122	0	Bacillus thuringiensis YBT-1518
529120	0	Alteromonas macleodii ATCC 27126
627584	0	Bat astrovirus Tm/Guangxi/LD71/2007
528354	0	Neisseria gonorrhoeae MS11
627585	0	Bat astrovirus Tm/Guangxi/LD77/2007
629725	0	Chandiru virus
579137	0	Methanocaldococcus vulcanius M7
528244	0	Azospirillum thiophilum
528191	0	Paenibacillus xylanexedens
527198	0	Mariniflexile
527021	0	Bacillus thuringiensis Bt407
527001	0	Salmonella enterica subsp. enterica serovar Typhi str. Ty21a
526977	0	Bacillus cereus ATCC 4342
630199	0	Grapevine Syrah virus 1
526949	0	Rhizobium phaseoli Brasil 5
630588	0	Neisseria meningitidis alpha710
526944	0	Tetragenococcus osmophilus
526525	0	Erysipelotrichales
526524	0	Erysipelotrichia
526476	0	Tomato leaf curl Palampur virus
526413	0	Equus caballus papillomavirus 2
526226	0	Gordonia bronchialis DSM 43247
526225	0	Geodermatophilus obscurus DSM 43160
526224	0	Brachyspira murdochii DSM 12563
526222	0	Desulfovibrio salexigens DSM 2638
526218	0	Sebaldella termitidis ATCC 33386
526118	0	Morganella phage MmP1
630626	0	Shimwellia blattae DSM 4481 = NBRC 105725
632292	0	Caldicellulosiruptor hydrothermalis 108
521097	0	Capnocytophaga ochracea DSM 7271
529507	0	Proteus mirabilis HI4320
515256	0	Bartonella sp. 1-1C
516950	0	Streptococcus pneumoniae CGSP14
516051	0	Muricauda lutaonensis
572547	0	Aminobacterium colombiense DSM 12261
515622	0	Butyrivibrio proteoclasticus B316
515621	0	Clostridium botulinum Ba4 str. 657
632772	0	Rhodococcus opacus B4
632773	0	Bacillus beveridgei
633135	0	Streptococcus virus phiAbc2
515618	0	Candidatus Riesia pediculicola USDA
515446	0	Verbena virus Y
633145	0	Dehalococcoides mccartyi GT
515444	0	Eupatorium vein clearing virus
515393	0	Pseudomonas yamanorum
515320	0	Lamium leaf distortion virus
513550	0	Bacillus virus AP50
580049	0	Chlamydia trachomatis B/Jali20/OT
513223	0	Microcystis panniformis
513050	0	Dictyoglomus turgidum
580165	0	Bacillus cytotoxicus
512792	0	Acidianus filamentous virus 9
512763	0	Rufibacter tibetensis
512565	0	Actinoplanes missouriensis 431
633148	0	Thermosphaera aggregans DSM 11486
512564	0	Mycoplasma crocodyli MP145
633149	0	Brevundimonas subvibrioides ATCC 15264
633699	0	Lactobacillus johnsonii FI9785
512562	0	Helicobacter pylori Shi470
511995	0	Candidatus Azobacteroides pseudotrichonymphae genomovar. CFP2
511969	0	Escherichia phage ID2 Moscow/ID/2001
511755	0	Human TMEV-like cardiovirus
516956	0	Grapevine virus E
517417	0	Chlorobaculum parvum NCIB 8327
517418	0	Chloroherpeton thalassium ATCC 35110
518634	0	Bifidobacterium breve DSM 20213 = JCM 1192
521096	0	Tsukamurella paurometabola DSM 20162
632335	0	Caldicellulosiruptor kristjanssonii I77R1B
521045	0	Kosmotoga olearia TBF 19.5.1
632348	0	Caldicellulosiruptor kronotskyensis 2002
521011	0	Methanosphaerula palustris E1-9c
521010	0	Borreliella bissettii DN127
521008	0	Borreliella burgdorferi JD1
521007	0	Borreliella burgdorferi N40
632516	0	Caldicellulosiruptor lactoaceticus 6A
521006	0	Neisseria gonorrhoeae NCCP11945
520973	0	Calicivirus pig/AB90/CAN
520962	0	Ralstonia phage RSM3
632518	0	Caldicellulosiruptor owensensis OL
580050	0	Bifidobacterium animalis subsp. lactis Bl-04
520487	0	Brucella suis bv. 3 str. 686
520466	0	Brucella melitensis bv. 3 str. Ether
520461	0	Brucella pinnipedialis B2/94
520455	0	Brucella abortus bv. 9 str. C68
520454	0	Brucella abortus bv. 6 str. 870
520450	0	Brucella abortus bv. 2 str. 86/8/59
519497	0	Southern rice black-streaked dwarf virus
519472	0	Vagococcus teuberi
519442	0	Halorhabdus utahensis DSM 12940
519441	0	Streptobacillus moniliformis DSM 12112
519350	0	Eupatorium yellow vein virus-[Japan:Kagawa:Tomato:1997]
518987	0	Influenza B virus (B/Lee/1940)
518766	0	Rhodothermus marinus DSM 4252
518733	0	Microterricola
587370	0	Rudbeckia flower distortion virus
529380	0	Chondrostereum purpureum cryptic virus 1
529680	0	Rhynchosia yellow mosaic virus
546263	0	Neisseria elongata subsp. glycolytica ATCC 29315
542837	0	Zindervirus
575788	0	Vibrio tasmaniensis LGP32
543372	0	Thermoanaerobacterales Family IV. Incertae Sedis
622450	0	Actinopolysporales
576610	0	Polynucleobacter necessarius
543371	0	Thermoanaerobacterales Family III. Incertae Sedis
543349	0	Symbiobacteriaceae
543347	0	Clostridiales Family XVI. Incertae Sedis
576611	0	Polynucleobacter asymbioticus
543314	0	Clostridiales Family XIII. Incertae Sedis
543311	0	Parvimonas
543153	0	Mycobacterium phage Predator
622451	0	Actinopolysporaceae
543152	0	Mycobacterium phage Nigel
542960	0	Uetakevirus
542343	0	Adoxophyes orana nucleopolyhedrovirus
539329	0	Francisella philomiragia subsp. philomiragia ATCC 25015
541865	0	Clostridium phage phiCP39-O
541229	0	Bacillus thuringiensis serovar chinensis CT-43
541000	0	Ruminococcaceae
540070	0	Common midwife toad virus
540068	0	Mycobacterium virus Pukovnik
622452	0	Kineosporiales
540067	0	Mycobacterium virus lockley
622488	0	Francisella hispaniensis
540066	0	Mycobacterium virus KBG
540065	0	Mycobacterium virus Jasper
576789	0	Escherichia phage JSE
446469	0	Sanguibacter keddieii DSM 10542
540064	0	Mycobacterium phage DD5
576790	0	Escherichia phage JS10
543526	0	Haloterrigena turkmenica DSM 5511
622438	0	Duck astrovirus C-NGB
543728	0	Variovorax paradoxus S110
543734	0	Lactobacillus casei BL23
546185	0	Mycobacterium virus Porky
546184	0	Mycobacterium phage Phaedrus
546183	0	Mycobacterium virus Kostya
546182	0	Mycobacterium virus Boomer
546160	0	Dietzia lutea
545932	0	Bruynoghevirus
545865	0	Calditerrivibrio
545776	0	Treponema paraluiscuniculi Cuniculi A
545695	0	Treponema azotonutricium ZAS-9
545694	0	Treponema primitia ZAS-2
545693	0	Bacillus megaterium QM B1551
545259	0	Melandrium yellow fleck virus
544718	0	Arcobacter thereius
617123	0	Lachnoanaerobaculum umeaense
544556	0	Geobacillus sp. Y412MC61
544448	0	Tenericutes
544404	0	Escherichia coli O157:H7 str. TW14359
575540	0	Isosphaera pallida ATCC 43644
575608	0	Staphylococcus virus IPLA88
619591	0	Monkeypox virus Zaire-96-I-16
543939	0	Sputnik virophage
543913	0	beta proteobacterium CB
543877	0	Altererythrobacter marensis
575610	0	Staphylococcus virus IPLA35
619593	0	Acidianus sulfidivorans JP7
543737	0	Francisella tularensis subsp. tularensis MA00-2987
621376	0	Pseudoalteromonas donghaensis
622416	0	Avian avulavirus 7
543736	0	Rhodococcus opacus PD630
576791	0	Escherichia phage wV8
539000	0	Clostridiales Family XVII. Incertae Sedis
529709	0	Pyrococcus yayanosii CH1
578305	0	Gayfeather mild mottle virus
536086	0	Tomato mild mosaic virus
536084	0	Tomato common mosaic virus
536081	0	Blainvillea yellow spot virus
536056	0	Escherichia coli DH1
536019	0	Mesorhizobium opportunistum WSM2075
536018	0	Mesorhizobium australicum
535898	0	Rosa rugosa leaf distortion virus
535744	0	Cronobacter universalis
627192	0	Sphingobium sp. SYK-6
535712	0	Candidatus Rhodoluna planktonica
578234	0	Lactobacillus phage Lv-1
535289	0	Acidovorax ebreus TPSY
627343	0	Zymomonas mobilis subsp. mobilis str. CP4 = NRRL B-14023
535026	0	Bacillus subtilis subsp. subtilis NCIB 3610 = ATCC 6051
532078	0	Yersinia phage Yepe2
622681	0	Candidatus Planktophila
532077	0	Klebsiella phage K11
532076	0	Enterobacteria phage 13a
532075	0	Enterobacteria phage EcoDS1
532074	0	Enterobacteria phage BA14
627344	0	Zymomonas mobilis subsp. mobilis ATCC 29191
531844	0	Flavobacteriaceae bacterium 3519-10
531813	0	Pelagibacterium halotolerans
579112	0	Vibrio cholerae M66-2
530584	0	Prauserella marina
530564	0	Pirellula staleyi DSM 6068
530042	0	Bombyx mori densovirus Zhenjiang
529929	0	Salmonella phage phiSG-JL2
529884	0	Rhodoluna lacicola
529883	0	Rhodoluna
587753	0	Pseudomonas chlororaphis
536227	0	Clostridium carboxidivorans P7
627087	0	Enterococcus phage EFAP-1
577675	0	Escherichia coli O91:H21
577122	0	T'Ho virus
622759	0	Zymomonas mobilis subsp. mobilis NCIMB 11163
623144	0	Avian avulavirus 8
538979	0	Xanthomonas virus phil7
623276	0	Maritalea
624134	0	Escherichia virus SSL2009a
538398	0	Pseudomonas phage PB1
577309	0	Paraprevotella
624186	0	Blattabacterium sp. (Blattella germanica)
538220	0	Mycoplasma struthionis
626418	0	Burkholderia glumae BGR1
538219	0	Mycoplasma nasistruthionis
538123	0	Mammalian orthoreovirus 3
538025	0	Rhizobium etli 8C-3
537973	0	Lactobacillus paracasei subsp. paracasei 8700:2
537971	0	Helicobacter cinaedi CCUG 18818 = ATCC BAA-847
537874	0	Streptococcus phage PH15
537457	0	Actinobacillus pleuropneumoniae serovar 7 str. AP76
537021	0	Candidatus Liberibacter asiaticus str. psy62
626937	0	Christensenella minuta
537009	0	Stygiolobus rod-shaped virus
626939	0	Phascolarctobacterium succinatutens YIT 12067
626940	0	Phascolarctobacterium succinatutens
536474	0	Cyanophage Syn30
536466	0	Synechococcus phage S-SSM4
536453	0	Prochlorococcus phage P-SSM3
536444	0	Cyanophage P-RSM1
536441	0	Chryseobacterium taklimakanense
536232	0	Clostridium botulinum A2 str. Kyoto
2169974	0	Leuconostoc virus LN03
434898	0	Fusarium oxysporum chrysovirus 1
446468	0	Nocardiopsis dassonvillei subsp. dassonvillei DSM 43111
340102	0	Pyrobaculum arsenaticum DSM 13514
339268	0	Mycobacterium colombiense
339420	0	Blackberry chlorotic ringspot virus
339670	0	Burkholderia ambifaria AMMD
339671	0	Actinobacillus succinogenes 130Z
340047	0	Mycoplasma capricolum subsp. capricolum ATCC 27343
340054	0	Bacteriophage APSE-2
340099	0	Thermoanaerobacter pseudethanolicus ATCC 33223
340146	0	Exiguobacterium mexicanum
340907	0	Papiine alphaherpesvirus 2
340177	0	Chlorobium chlorochromatii CaD3
340184	0	Escherichia coli B7A
340187	0	Acyrthosiphon pisum virus
340188	0	Salmonella enterica subsp. enterica serovar Cerro
340189	0	Salmonella enterica subsp. enterica serovar Manhattan
340322	0	Corynebacterium glutamicum R
340345	0	Actinoalloteichus hymeniacidonis
338969	0	Rhodoferax ferrireducens T118
338966	0	Pelobacter propionicus DSM 2379
338963	0	Pelobacter carbinolicus DSM 2380
338781	0	Micromonas pusilla reovirus
337826	0	Alternanthera yellow vein virus
338079	0	African green monkey simian foamy virus
338103	0	Escherichia phage NC35
338105	0	Escherichia phage WA45
338106	0	Escherichia phage NC28
338107	0	Escherichia phage ID62
338187	0	Vibrio campbellii ATCC BAA-1116
338190	0	Nitrosopumilaceae
338191	0	Nitrosopumilus
338215	0	Leptospira interrogans serovar Bratislava
338217	0	Leptospira borgpetersenii serovar Hardjo-bovis
338321	0	Turneriella
338323	0	Human papillomavirus type 103
338473	0	Actinomyces virus Av1
338565	0	Erwinia tasmaniensis
340435	0	Microcystis virus Ma-LMM01
340921	0	Kelp fly virus
347325	0	Pseudomonas phage 73
346096	0	Paludibacter
345073	0	Vibrio cholerae O395
345198	0	Invertebrate iridescent virus 22
345201	0	Invertebrate iridescent virus 3
345219	0	Bacillus coagulans 36D1
345585	0	Invertebrate iridescent virus 30
345632	0	Geobacter pickeringii
345922	0	Bacillus phage Fah
346881	0	Acidianus filamentous virus 3
341045	0	Herbaspirillum hiltneri
346882	0	Acidianus filamentous virus 6
346883	0	Acidianus filamentous virus 7
346884	0	Acidianus filamentous virus 8
347219	0	Citrus leprosis virus C
347255	0	Rickettsia africae ESF-5
347256	0	Mycoplasma hominis ATCC 23114
347257	0	Mycoplasma agalactiae PG2
344022	0	Escherichia virus K1E
344021	0	Enterobacteria phage K1F
343516	0	Escherichia phage phiV10
343509	0	Sodalis glossinidius str. 'morsitans'
341053	0	Beilong virus
341111	0	Ranunculus mild mosaic virus
341167	0	East Asian Passiflora virus
341721	0	Aedes pseudoscutellaris reovirus
342108	0	Magnetospirillum magneticum AMB-1
342109	0	Xanthomonas oryzae pv. oryzae MAFF 311018
342113	0	Burkholderia oklahomensis
342409	0	White spot syndrome virus
342451	0	Staphylococcus saprophyticus subsp. saprophyticus ATCC 15305 = NCTC 7292
342564	0	Pasteurella virus F108
342610	0	Pseudoalteromonas atlantica T6c
342616	0	Streptococcus agalactiae COH1
342948	0	Thermococcus onnurineus
342949	0	Pyrococcus sp. NA2
342950	0	Parashewanella spongiae
337479	0	Rickettsia endosymbiont of Bemisia tabaci
337243	0	Halorubrum ezzemoulense
337191	0	Gordonia sp. KTR9
333348	0	Nerine virus X
332248	0	Truepera
332249	0	Truepera radiovictrix
332410	0	Exiguobacterium sibiricum
332411	0	Aquitalea magnusonii
332471	0	Fritillary virus Y
332937	0	Chimpanzee herpesvirus strain 105640
333146	0	Ferroplasma acidarmanus fer1
333759	0	Human papillomavirus type 10
337090	0	Chlorobium chlorochromatii
333760	0	Human papillomavirus type 16
333762	0	Human papillomavirus type 26
333763	0	Human papillomavirus type 32
333764	0	Human papillomavirus type 34
333767	0	Alphapapillomavirus 3
333849	0	Enterococcus faecium DO
333923	0	Human papillomavirus 5
332247	0	Trueperaceae
332246	0	Halalkalicoccus
332163	0	Candidatus Solibacter usitatus
332162	0	Candidatus Solibacter
331627	0	Xanthomonas phage OP2
331635	0	Chlamydia pecorum E58
331636	0	Chlamydia psittaci 6BC
331642	0	Newbury agent 1
331678	0	Chlorobium phaeobacteroides BS1
331978	0	Burkholderia pseudomallei Pasteur 52237
332032	0	Burkholderia virus phi52237
332054	0	Trichoplusia ni single nucleopolyhedrovirus
332055	0	Sphingobium indicum
332056	0	Sphingobium japonicum
332097	0	Rio Negro virus
332101	0	Clostridium drakei
332102	0	Fluviicola
332160	0	Bryobacterales
332161	0	Solibacteraceae
333962	0	Providencia heimbachae
333968	0	Dolichos yellow mosaic virus
334380	0	Orientia tsutsugamushi str. Ikeda
335928	0	Xanthobacteraceae
335963	0	Hippeastrum latent virus
335992	0	Candidatus Pelagibacter ubique HTCC1062
336203	0	Sphingobium fuliginis
336260	0	Thermovirga
336261	0	Thermovirga lienii
336276	0	Olleya
336407	0	Rickettsia bellii RML369-C
336486	0	Turkeypox virus
336809	0	Candidatus Sulcia
336810	0	Candidatus Sulcia muelleri
336959	0	Chicken astrovirus
336982	0	Mycobacterium tuberculosis F11
337004	0	Microcella
337042	0	Alphapapillomavirus 7
337043	0	Alphapapillomavirus 4
335929	0	Erythrobacteraceae
335797	0	Burkholderia phage KS9
334390	0	Lactobacillus fermentum IFO 3956
335659	0	Bradyrhizobium sp. S23321
334406	0	Bacillus cereus NC7401
334542	0	Rhodococcus qingshengii
334543	0	Psychrobacter arcticus
334778	0	Banana streak virus Acuminata Yunnan
334852	0	Methylobacterium oryzae
334856	0	Stenotrophomonas phage SMA9
335103	0	Adult diarrheal rotavirus strain J19
335283	0	Nitrosomonas eutropha C91
335284	0	Psychrobacter cryohalolentis K5
335341	0	Influenza A virus (A/New York/392/2004(H3N2))
335404	0	Eupatorium yellow vein virus-[SOJ3]
335405	0	Sphingosinicella
335406	0	Sphingosinicella microcystinivorans
335541	0	Syntrophomonas wolfei subsp. wolfei str. Goettingen G311
335543	0	Syntrophobacter fumaroxidans MPOB
347324	0	Pseudomonas phage F10
347326	0	Pseudomonas virus 119X
446466	0	Cellulomonas flavigena DSM 20109
360102	0	Yersinia pestis Antiqua
359786	0	Staphylococcus aureus subsp. aureus JH9
359787	0	Staphylococcus aureus subsp. aureus JH1
359919	0	Spodoptera litura granulovirus
359961	0	Bacillus virus Wbeta
359987	0	Rhizosolenia setigera RNA virus 01
360094	0	Xanthomonas oryzae pv. oryzae PXO99A
360095	0	Bartonella bacilliformis KC583
360104	0	Campylobacter concisus 13826
360528	0	Pelagibaca
360105	0	Campylobacter curvus 525.92
360106	0	Campylobacter fetus subsp. fetus 82-40
360109	0	Campylobacter jejuni subsp. doylei 269.97
360115	0	Coxiella burnetii RSA 331
360116	0	Coxiella burnetii 'MSU Goat Q177'
360118	0	Burkholderia pseudomallei 406e
360397	0	Canis familiaris papillomavirus 3
359408	0	Methylotenera mobilis
359407	0	Methylotenera
359391	0	Brucella abortus 2308
359370	0	Microbulbifer sp. A4B17
357276	0	Bacteroides dorei
357348	0	Burkholderia pseudomallei 1106a
357544	0	Helicobacter pylori HPAG1
357794	0	Psychromonas ingrahamii
357804	0	Psychromonas ingrahamii 37
357808	0	Roseiflexus sp. RS-1
358023	0	Lutibacter
358220	0	Acidovorax sp. KKS102
358396	0	Halobiforma lacisalsi AJ5
358681	0	Brevibacillus brevis NBRC 100599
358764	0	Border disease virus
358766	0	Methanoregula boonei
358769	0	Classical swine fever virus - Alfort/187
359303	0	Shewanella loihica
359336	0	Castellaniella
360398	0	Staphylococcus virus 108PVL
360910	0	Bordetella avium 197N
347327	0	Pseudomonas phage PA11
364317	0	Verminephrobacter eiseniae
363569	0	Salmonella enterica subsp. enterica serovar Javiana
363716	0	Nora virus
363745	0	Avian leukosis virus - RSA
363852	0	Pedobacter ginsengisoli
363952	0	Comamonas thiooxydans
364106	0	Escherichia coli UTI89
364316	0	Verminephrobacter
364409	0	Granulibacter
360911	0	Exiguobacterium sp. AT1b
364410	0	Granulibacter bethesdensis
365044	0	Polaromonas naphthalenivorans CJ2
365046	0	Ramlibacter tataouinensis TTB310
365048	0	Geobacillus phage GBSV1
365150	0	Lolium latent virus
365348	0	Pelosinus
365349	0	Pelosinus fermentans
363555	0	Lactobacillus phage KC5a
363408	0	Nonlabens
363253	0	Lawsonia intracellularis PHE/MN1-00
362976	0	Haloquadratum walsbyi DSM 16790
361100	0	Bacillus cereus Q1
361106	0	Desulfoglaeba
361111	0	Desulfoglaeba alkanexedens
361177	0	Altererythrobacter
361183	0	Altererythrobacter epoxidivorans
361575	0	Pseudarthrobacter phenanthrenivorans
362242	0	Mycobacterium ulcerans Agy99
362257	0	Streptomyces vietnamensis
362398	0	Sugarcane bacilliform IM virus
362399	0	Sugarcane bacilliform MO virus
362692	0	Oryza rufipogon alphaendornavirus
362693	0	Oryza sativa alphaendornavirus
362830	0	Artogeia rapae granulovirus
362837	0	Spiroplasma cantharicola
362948	0	Lactobacillus salivarius UCC118
357244	0	Orientia tsutsugamushi str. Boryong
356862	0	Peruvian horse sickness virus
356837	0	Azoarcus sp. DN11
349563	0	Crow polyomavirus
349161	0	Desulfotomaculum reducens MI-1
349163	0	Acidiphilium cryptum JF-5
349215	0	Micavibrio aeruginosavorus EPB
349221	0	Micavibrio aeruginosavorus
349370	0	Starling circovirus
349520	0	Paenibacillus polymyxa E681
349521	0	Hahella chejuensis KCTC 2396
349741	0	Akkermansia muciniphila ATCC BAA-835
356421	0	Hepatitis C virus (isolate Th580)
349742	0	Sedimenticola
349746	0	Yersinia pestis Angola
349747	0	Yersinia pseudotuberculosis IP 31758
349751	0	Corynebacterium marinum
350054	0	Mycolicibacterium gilvum PYR-GCK
350058	0	Mycolicibacterium vanbaalenii PYR-1
350688	0	Alkaliphilus oremlandii OhILAs
349124	0	Halorhodospira halophila SL1
349106	0	Psychrobacter sp. PRwf-1
349102	0	Rhodobacter sphaeroides ATCC 17025
349101	0	Rhodobacter sphaeroides ATCC 17029
347328	0	Pseudomonas virus M6
347329	0	Pseudomonas phage F8
347330	0	Pseudomonas phage PA7
347482	0	Ophiostoma partitivirus 1
347495	0	Bacillus cereus F837/76
347533	0	Zobellella
347534	0	Zobellella denitrificans
347834	0	Rhizobium etli CFN 42
347962	0	Bacillus phage Gamma
348013	0	Madrid virus
348058	0	Salmonella phage epsilon34
348137	0	Burkholderia phage Bcep176
348296	0	Atlantic salmon swim bladder sarcoma virus
348780	0	Natronomonas pharaonis DSM 2160
348823	0	Maize Iranian mosaic nucleorhabdovirus
350701	0	Burkholderia dolosa AU0158
351052	0	Alkalilimnicola ehrlichii
351091	0	Oscillibacter valericigenes
352858	0	Bacillus sp. Y1
353496	0	Lactobacillus delbrueckii subsp. bulgaricus 2038
353799	0	Halostagnicola
353800	0	Halostagnicola larsenii
354203	0	Yangia
354242	0	Campylobacter jejuni subsp. jejuni 81-176
354328	0	Bell pepper alphaendornavirus
354354	0	Niastella
354356	0	Niastella koreensis
355246	0	Escherichia virus Rtp
355276	0	Leptospira borgpetersenii serovar Hardjo-bovis str. L550
355277	0	Leptospira borgpetersenii serovar Hardjo-bovis str. JB197
355278	0	Leptospira biflexa serovar Patoc strain 'Patoc 1 (Ames)'
356415	0	Hepatitis C virus (isolate NZL1)
356418	0	Hepatitis C virus ED43
356419	0	Hepatitis C virus (isolate EUH1480)
352889	0	Escherichia virus H8
352450	0	Simplicispira
351160	0	Methanocella arvoryzae MRE50
352248	0	Operophtera brumata reovirus
351195	0	Salimicrobium
351348	0	Marinobacter hydrocarbonoclasticus VT8
351426	0	Asian prunus virus 2
351427	0	Asian prunus virus 1
351428	0	Asian prunus virus 3
351495	0	Raphanus sativus cryptic virus 2
351581	0	Francisella tularensis subsp. holarctica FSC200
351604	0	Geobacter uraniireducens
351605	0	Geobacter uraniireducens Rf4
351607	0	Acidothermus cellulolyticus 11B
351627	0	Caldicellulosiruptor saccharolyticus DSM 8903
351671	0	Xenorhabdus doucetiae
351679	0	Xenorhabdus hominickii
351745	0	Shewanella sp. W3-18-1
351746	0	Pseudomonas putida F1
331278	0	Yersinia phage phiR1-37
331272	0	Burkholderia cenocepacia HI2424
331271	0	Burkholderia cenocepacia AU 1054
312306	0	Pseudomonas entomophila
312009	0	Nemesia ring necrosis virus
312153	0	Polynucleobacter asymbioticus QLW-P1DMWA-1
312273	0	Scrophularia mottle virus
312275	0	Anagyris vein yellowing virus
312277	0	Flavobacterium indicum
312285	0	Trueperella bialowiezensis
312295	0	Cotton leafroll dwarf virus
312309	0	Aliivibrio fischeri ES114
313629	0	Chlamydia phage 4
312539	0	Acidianus sulfidivorans
312998	0	Mint virus 2
313588	0	Croceibacter atlanticus
313590	0	Dokdonia sp. MED134
313595	0	Psychroflexus torquis ATCC 700755
313596	0	Robiginitalea biformata HTCC2501
313598	0	Polaribacter sp. MED152
312008	0	Citrus sudden death-associated virus
311424	0	Dehalococcoides mccartyi VS
311403	0	Agrobacterium radiobacter K84
311402	0	Agrobacterium vitis S4
309887	0	Deinococcus maricopensis
310539	0	Listonella phage phiHSIC
310540	0	Simian adenovirus 1
310575	0	Advenella kashmirensis
310749	0	Vicia faba alphaendornavirus
310750	0	Phytophthora alphaendornavirus 1
310783	0	Deinococcus deserti
310907	0	Enterovirus H
311176	0	Blotched snakehead virus
311179	0	Mustelid gammaherpesvirus 1
311180	0	Yangia pacifica
311228	0	Mycoreovirus 1
311229	0	Mycoreovirus 3
311230	0	Paraburkholderia terrae
311400	0	Thermococcus kodakarensis
313603	0	Maribacter sp. HTCC2170
313985	0	Geobacter lovleyi
331113	0	Simkania negevensis Z
316275	0	Aliivibrio salmonicida LFI1238
316056	0	Rhodopseudomonas palustris BisB18
316057	0	Rhodopseudomonas palustris BisB5
316058	0	Rhodopseudomonas palustris HaA2
316067	0	Geobacter daltonii FRC-32
316068	0	Leadbetterella byssophila
316106	0	Bitter gourd leaf curl betasatellite
316273	0	Xanthomonas campestris pv. vesicatoria str. 85-10
316277	0	Syntrophus aciditrophicus
314225	0	Erythrobacter litoralis HTCC2594
316278	0	Synechococcus sp. RCC307
316279	0	Synechococcus sp. CC9902
316280	0	Streptomyces peucetius subsp. caesius ATCC 27952
316284	0	Streptomyces noursei ATCC 11455
316385	0	Escherichia coli str. K-12 substr. DH10B
316401	0	Escherichia coli ETEC H10407
316407	0	Escherichia coli str. K-12 substr. W3110
316055	0	Rhodopseudomonas palustris BisA53
315953	0	Acidianus two-tailed virus
315750	0	Bacillus pumilus SAFR-032
315749	0	Bacillus cytotoxicus NVH 391-98
314260	0	Parvularcula bermudensis HTCC2503
314275	0	Alteromonas mediterranea
314281	0	Pseudoalteromonas tunicata
314282	0	Psychromonas sp. CNPT3
314315	0	Lactobacillus sakei subsp. sakei 23K
314343	0	Sideroxydans
314565	0	Xanthomonas campestris pv. campestris str. 8004
314722	0	Pseudoxanthomonas suwonensis
314724	0	Borrelia turicatae 91E135
315277	0	Chlamydia trachomatis A/HAR-13
315358	0	Spiroplasma eriocheiris
315393	0	Mimivirus
315405	0	Streptococcus gallolyticus
315456	0	Rickettsia felis URRWXCal2
315730	0	Bacillus mycoides KBAB4
309868	0	Candidatus Liberibacter americanus
309807	0	Salinibacter ruber DSM 13855
309806	0	Sulfurihydrogenibium azorense
301297	0	Dehalococcoidia
300268	0	Shigella boydii Sb227
300740	0	Mint virus 1
300825	0	Bacillus lehensis
300852	0	Thermus thermophilus HB8
300879	0	Cassia yellow blotch virus
301102	0	Enterobacter hormaechei subsp. oharae
301105	0	Enterobacter hormaechei subsp. hormaechei
301301	0	Roseburia hominis
309805	0	Persephonella marina
301375	0	Methanosaeta harundinacea
301865	0	Mint virus X
302167	0	Virgibacillus dokdonensis
302406	0	Advenella mimigardefordensis
302409	0	Ehrlichia ruminantium str. Gardel
302485	0	Phaeobacter
302911	0	Bifidobacterium animalis subsp. lactis
300267	0	Shigella dysenteriae Sd197
300231	0	Glaciecola nitratireducens
300186	0	Acidianus filamentous virus 2
300180	0	Mopeia Lassa virus reassortant 29
297361	0	Salmonella enterica subsp. salamae serovar Greenside
298333	0	Turkey siadenovirus A
298338	0	Lactobacillus virus LP65
298386	0	Photobacterium profundum SS9
298653	0	Frankia sp. EAN1pec
298654	0	Frankia inefficax
298656	0	Blattabacterium sp. (Cryptocercus kyebangensis)
298657	0	Pseudoalteromonas spongiae
299261	0	Tateyamaria
299262	0	Tateyamaria omphalii
299583	0	Francisella noatunensis subsp. orientalis
299767	0	Enterobacter ludwigii
299768	0	Streptococcus thermophilus CNRZ1066
300019	0	Microbacterium paludicola
300175	0	Mopeia virus AN20410
302912	0	Bifidobacterium animalis subsp. animalis
303300	0	Taro vein chlorosis nucleorhabdovirus
303379	0	Herminiimonas
307596	0	Gloeobacteria
307671	0	Banana virus X
307677	0	Apricot pseudo-chlorotic leaf spot virus
307898	0	Staphylococcus phage 812
307997	0	Tradescantia mild mosaic virus
308354	0	Staphylococcus simiae
308754	0	Rhodovulum sp. MB263
308865	0	Elizabethkingia
309181	0	Acidianus rod-shaped virus 1
309512	0	Dinoroseobacter
309542	0	Calla lily chlorotic spot virus
309798	0	Coprothermobacter proteolyticus DSM 5265
309799	0	Dictyoglomus thermophilum H-6-12
309800	0	Haloferax volcanii DS2
309801	0	Thermomicrobium roseum DSM 5159
309803	0	Thermotoga neapolitana DSM 4359
307628	0	Petrimonas
307595	0	Gloeobacterales
303541	0	Lactobacillus apis
307467	0	Euproctis pseudoconspersa nucleopolyhedrovirus
304371	0	Methanocella paludicola SANAE
304399	0	Mule deerpox virus
304895	0	Catenulispora acidiphila
305674	0	Deerpox virus W-848-83
305976	0	Pusillimonas
306025	0	Cotton leaf curl Multan betasatellite
306263	0	Campylobacter lari RM2100
306276	0	Yunnan orbivirus
306323	0	Streptococcus virus 2972
306537	0	Corynebacterium jeikeium K411
307164	0	Kaeng Khoi virus
307240	0	Bacillus phage GIL16c
307444	0	Erinnyis ello granulovirus
307454	0	Spodoptera frugiperda granulovirus
307461	0	Apocheima cinerarium nucleopolyhedrovirus
316435	0	Escherichia coli Nissle 1917
316606	0	Segniliparaceae
316612	0	Methylibium
326037	0	Staphylococcus virus phiETA3
324925	0	Pelodictyon phaeoclathratiforme BU-1
325111	0	Ludwigia yellow vein virus
325240	0	Shewanella baltica OS155
325676	0	Nam Dinh virus
325775	0	Coxiella endosymbiont of Amblyomma americanum
325776	0	Xanthomonas vasicola pv. vasculorum
326036	0	Staphylococcus virus phiETA2
326202	0	Vanilla distortion mosaic virus
322710	0	Azotobacter vinelandii DJ
326297	0	Shewanella amazonensis SB2B
326298	0	Sulfurimonas denitrificans DSM 1251
[truncated: 18,254 more rows]
