# Supplementary material for: Towards a metagenomics machine learning interpretable model for understanding the transition from adenoma to colorectal cancer
Source: Sci Rep. 2022 Jan 10;12:450. doi: 10.1038/s41598-021-04182-y (PMC8748837; doi:10.1038/s41598-021-04182-y)
Supplement: Supplementary file 3 — Supplementary Information 3. [file 41598_2021_4182_MOESM3_ESM.xlsx]

## Sheet: Legend
Towards a metagenomics machine learning interpretable model for understanding the transition from adenoma to colorectal cancer
Carlos S. Casimiro-Soriguer, Carlos Loucera, María Peña-Chilet and Joaquin Dopazo
Table S2.
Most relevant KEGG functional features selected by the classification model.

## Sheet: Table S2
KEGG_KO	score	description
K01846	150543665291458	glmS, mutS, mamA; methylaspartate mutase sigma subunit [EC:5.4.99.1]
K04835	134931868980502	mal; methylaspartate ammonia-lyase [EC:4.3.1.2]
K06714	774855520397177	rocR; arginine utilization regulatory protein
K01048	73183547459326	pldB; lysophospholipase [EC:3.1.1.5]
K18579	730012949378408	6GAL; galactan endo-1,6-beta-galactosidase [EC:3.2.1.164]
K01567	721303507393396	pdaA; peptidoglycan-N-acetylmuramic acid deacetylase [EC:3.5.1.-]
K01874	718820061756795	MARS, metG; methionyl-tRNA synthetase [EC:6.1.1.10]
K02062	706695821776748	thiQ; thiamine transport system ATP-binding protein [EC:7.6.2.15]
K13277	703622850456972	epr; minor extracellular protease Epr [EC:3.4.21.-]
K01843	660440991213569	kamA; lysine 2,3-aminomutase [EC:5.4.3.2]
K00573	628613939166241	E2.1.1.77, pcm; protein-L-isoaspartate(D-aspartate) O-methyltransferase [EC:2.1.1.77]
K11708	626618190698613	troC, mntC, znuB; manganese/zinc/iron transport system permease protein
K02446	621700557159947	glpX; fructose-1,6-bisphosphatase II [EC:3.1.3.11]
K16168	616698001461383	bpsB, srsB; methyltransferase
K06385	612840592003038	spoIIP; stage II sporulation protein P
K02850	606273961838427	waaY, rfaY; heptose II phosphotransferase [EC:2.7.1.-]
K01624	605959891950917	FBA, fbaA; fructose-bisphosphate aldolase, class II [EC:4.1.2.13]
K07272	605938728123141	rgpF; rhamnosyltransferase [EC:2.4.1.-]
K06959	596594844548732	tex; protein Tex
K00790	587591509285513	murA; UDP-N-acetylglucosamine 1-carboxyvinyltransferase [EC:2.5.1.7]
K02688	575870123953256	prpR; transcriptional regulator, propionate catabolism operon regulatory protein
K02237	567839533933763	comEA; competence protein ComEA
K10188	566922279475985	lacE, araN; lactose/L-arabinose transport system substrate-binding protein
K10254	564320526563244	ohyA, sph; oleate hydratase [EC:4.2.1.53]
K04068	561754565970075	nrdG; anaerobic ribonucleoside-triphosphate reductase activating protein [EC:1.97.1.4]
K15921	55531792142846	xynD; arabinoxylan arabinofuranohydrolase [EC:3.2.1.55]
K04487	553115734557173	iscS, NFS1; cysteine desulfurase [EC:2.8.1.7]
K05012	547511433643361	CLCN3_4_5; chloride channel 3/4/5
K02335	54498522506483	polA; DNA polymerase I [EC:2.7.7.7]
K00231	542187822093137	PPOX, hemY; protoporphyrinogen/coproporphyrinogen III oxidase [EC:1.3.3.4 1.3.3.15]
K03072	537445863899829	secD; preprotein translocase subunit SecD
K06383	537418286137572	spoIIGA; stage II sporulation protein GA (sporulation sigma-E factor processing peptidase) [EC:3.4.23.-]
K01626	536564610863952	E2.5.1.54, aroF, aroG, aroH; 3-deoxy-7-phosphoheptulonate synthase [EC:2.5.1.54]
K11618	529939407509281	liaR; two-component system, NarL family, response regulator LiaR
K00156	527485389488865	poxB; pyruvate dehydrogenase (quinone) [EC:1.2.5.1]
K06924	523398874319215	K06924; uncharacterized protein
K00147	517265091054472	proA; glutamate-5-semialdehyde dehydrogenase [EC:1.2.1.41]
K00965	515831282027111	galT, GALT; UDPglucose--hexose-1-phosphate uridylyltransferase [EC:2.7.7.12]
K01210	515746598688156	E3.2.1.58; glucan 1,3-beta-glucosidase [EC:3.2.1.58]
K16329	513731043671402	psuG; pseudouridylate synthase [EC:4.2.1.70]
K02533	512331822527963	lasT; tRNA/rRNA methyltransferase [EC:2.1.1.-]
K16898	509678970209025	addA; ATP-dependent helicase/nuclease subunit A [EC:3.1.-.- 3.6.4.12]
K08591	508805761795375	plsY; acyl phosphate:glycerol-3-phosphate acyltransferase [EC:2.3.1.275]
K05773	503170269029764	tupB, vupB; tungstate transport system permease protein
K06041	499320459559683	kdsD, kpsF; arabinose-5-phosphate isomerase [EC:5.3.1.13]
K16137	498855078491362	nemR; TetR/AcrR family transcriptional regulator, transcriptional repressor for nem operon
K04072	496897345504333	adhE; acetaldehyde dehydrogenase / alcohol dehydrogenase [EC:1.2.1.10 1.1.1.1]
K07126	492938705600567	K07126; uncharacterized protein
K11751	490210860961335	ushA; 5'-nucleotidase / UDP-sugar diphosphatase [EC:3.1.3.5 3.6.1.45]
K12952	488132670156727	ctpE; cation-transporting P-type ATPase E [EC:7.2.2.-]
K00688	487238367115264	PYG, glgP; glycogen phosphorylase [EC:2.4.1.1]
K00917	485215334598986	lacC; tagatose 6-phosphate kinase [EC:2.7.1.144]
K03484	482860495702097	scrR; LacI family transcriptional regulator, sucrose operon repressor
K00613	481092666898481	GATM; glycine amidinotransferase [EC:2.1.4.1]
K03798	480545491036573	ftsH, hflB; cell division protease FtsH [EC:3.4.24.-]
K01989	480009441206368	K01989; putative tryptophan/tyrosine transport system substrate-binding protein
K12940	477919418242875	abgA; aminobenzoyl-glutamate utilization protein A
K01876	475624509952583	DARS2, aspS; aspartyl-tRNA synthetase [EC:6.1.1.12]
K01198	473082390203259	xynB; xylan 1,4-beta-xylosidase [EC:3.2.1.37]
K06379	471419317254069	spoIIAB; stage II sporulation protein AB (anti-sigma F factor) [EC:2.7.11.1]
K02106	467428615243831	atoE; short-chain fatty acids transporter
K09777	464083235829142	K09777; uncharacterized protein
K07030	463617753725867	K07030; uncharacterized protein
K03337	462621836647643	iolB; 5-deoxy-glucuronate isomerase [EC:5.3.1.30]
K16899	461495979312184	addB; ATP-dependent helicase/nuclease subunit B [EC:3.1.-.- 3.6.4.12]
K01449	45928344380797	cwlJ, sleB; N-acetylmuramoyl-L-alanine amidase [EC:3.5.1.28]
K06406	457807702252657	spoVAD; stage V sporulation protein AD
K02011	456316581973544	afuB, fbpB; iron(III) transport system permease protein
K10260	456260526221829	FBXW7, SEL10; F-box and WD-40 domain protein 7
K11179	456256290724258	tusE, dsrC; tRNA 2-thiouridine synthesizing protein E [EC:2.8.1.-]
K01849	455508731647444	E5.4.99.2B, mcmA2; methylmalonyl-CoA mutase, C-terminal domain [EC:5.4.99.2]
K00384	454415232228389	trxB, TRR; thioredoxin reductase (NADPH) [EC:1.8.1.9]
K14980	453107996961113	chvG; two-component system, OmpR family, sensor histidine kinase ChvG [EC:2.7.13.3]
K03436	452426619144813	fruR2, fruR; DeoR family transcriptional regulator, fructose operon transcriptional repressor
K00821	451876847659197	argD; acetylornithine/N-succinyldiaminopimelate aminotransferase [EC:2.6.1.11 2.6.1.17]
K06398	44877371776541	spoIVA; stage IV sporulation protein A
K07652	444138620199998	vicK; two-component system, OmpR family, sensor histidine kinase VicK [EC:2.7.13.3]
K00113	44241308072135	glpC; glycerol-3-phosphate dehydrogenase subunit C
K00048	439043930420301	fucO; lactaldehyde reductase [EC:1.1.1.77]
K09762	438331752247378	K09762; uncharacterized protein
K14534	434748982323952	abfD; 4-hydroxybutyryl-CoA dehydratase / vinylacetyl-CoA-Delta-isomerase [EC:4.2.1.120 5.3.3.3]
K03483	434720972164683	mtlR; mannitol operon transcriptional antiterminator
K03228	434620753618263	yscT, sctT, hrcT, ssaT; type III secretion protein T
K01271	434488439242474	pepQ; Xaa-Pro dipeptidase [EC:3.4.13.9]
K01224	43276771549733	E3.2.1.89; arabinogalactan endo-1,4-beta-galactosidase [EC:3.2.1.89]
K00008	431752188565085	SORD, gutB; L-iditol 2-dehydrogenase [EC:1.1.1.14]
K00817	43005829385177	hisC; histidinol-phosphate aminotransferase [EC:2.6.1.9]
K09457	427225264612723	queF; 7-cyano-7-deazaguanine reductase [EC:1.7.1.13]
K00568	426546624191671	ubiG; 2-polyprenyl-6-hydroxyphenyl methylase / 3-demethylubiquinone-9 3-methyltransferase [EC:2.1.1.222 2.1.1.64]
K00692	425993978691583	sacB; levansucrase [EC:2.4.1.10]
K00112	42392610709364	glpB; glycerol-3-phosphate dehydrogenase subunit B [EC:1.1.5.3]
K07089	422306395760151	K07089; uncharacterized protein
K04754	421632528486951	mlaA, vacJ; phospholipid-binding lipoprotein MlaA
K00527	420800592374598	rtpR; ribonucleoside-triphosphate reductase (thioredoxin) [EC:1.17.4.2]
K01586	420590186528495	lysA; diaminopimelate decarboxylase [EC:4.1.1.20]
K06173	41892551067916	truA, PUS1; tRNA pseudouridine38-40 synthase [EC:5.4.99.12]
K03609	418903744649892	minD; septum site-determining protein MinD
K00700	418203467324269	GBE1, glgB; 1,4-alpha-glucan branching enzyme [EC:2.4.1.18]
K01992	41785126188115	ABC-2.P; ABC-2 type transport system permease protein
K06013	417635370812527	STE24; STE24 endopeptidase [EC:3.4.24.84]
K11381	416543920954008	bkdA; 2-oxoisovalerate dehydrogenase E1 component [EC:1.2.4.4]
K06394	415606243816884	spoIIIAE; stage III sporulation protein AE
K03491	414479247705166	licR; lichenan operon transcriptional antiterminator
K06148	412775109881354	ABCC-BAC; ATP-binding cassette, subfamily C, bacterial
K04488	412579232169477	iscU, nifU; nitrogen fixation protein NifU and related proteins
K08169	412371432028803	yebQ; MFS transporter, DHA2 family, multidrug resistance protein
K04768	410985391230983	acuC; acetoin utilization protein AcuC
K19701	410901306235772	ywaD; aminopeptidase YwaD [EC:3.4.11.6 3.4.11.10]
K01534	410350398327965	zntA; Zn2+/Cd2+-exporting ATPase [EC:7.2.2.12 7.2.2.21]
K01928	409858302580867	murE; UDP-N-acetylmuramoyl-L-alanyl-D-glutamate--2,6-diaminopimelate ligase [EC:6.3.2.13]
K02433	409464741638933	gatA, QRSL1; aspartyl-tRNA(Asn)/glutamyl-tRNA(Gln) amidotransferase subunit A [EC:6.3.5.6 6.3.5.7]
K06960	409424518882906	K06960; uncharacterized protein
K10706	406961952370438	SETX, ALS4; senataxin [EC:3.6.4.-]
K00949	406126410341789	thiN, TPK1, THI80; thiamine pyrophosphokinase [EC:2.7.6.2]
K07183	403168198825546	nasT; two-component system, response regulator / RNA-binding antiterminator
K00805	403097916782048	hepST; heptaprenyl diphosphate synthase [EC:2.5.1.30]
K00762	402833539920961	pyrE; orotate phosphoribosyltransferase [EC:2.4.2.10]
K09681	401851302947195	gltC; LysR family transcriptional regulator, transcription activator of glutamate synthase operon
K05364	400412927664701	pbpA; penicillin-binding protein A
K01267	398966504893899	DNPEP; aspartyl aminopeptidase [EC:3.4.11.21]
K07109	397822797870743	K07109; uncharacterized protein
K03666	395217720173757	hfq; host factor-I protein
K00681	39493975915203	ggt; gamma-glutamyltranspeptidase / glutathione hydrolase [EC:2.3.2.2 3.4.19.13]
K00016	391237584151773	LDH, ldh; L-lactate dehydrogenase [EC:1.1.1.27]
K04083	391201135081269	hslO; molecular chaperone Hsp33
K19411	39101874773651	mcsA; protein arginine kinase activator
K01746	389933213262194	E4.3.1.4; formiminotetrahydrofolate cyclodeaminase [EC:4.3.1.4]
K09975	389890276961394	K09975; uncharacterized protein
K06337	38915018801473	cotS; spore coat-associated protein S
K03705	388495365512344	hrcA; heat-inducible transcriptional repressor
K05808	388316863987235	yhbH; putative sigma-54 modulation protein
K01754	388194210803023	E4.3.1.19, ilvA, tdcB; threonine dehydratase [EC:4.3.1.19]
K00057	388079717537908	gpsA; glycerol-3-phosphate dehydrogenase (NAD(P)+) [EC:1.1.1.94]
K06024	387405083310839	scpB; segregation and condensation protein B
K01474	386745566639374	hyuB; N-methylhydantoinase B [EC:3.5.2.14]
K00931	386402539722798	proB; glutamate 5-kinase [EC:2.7.2.11]
K03741	385780473150691	arsC; arsenate reductase (thioredoxin) [EC:1.20.4.4]
K17752	385553159984839	rsbT; serine/threonine-protein kinase RsbT [EC:2.7.11.1]
K07149	385394617269345	K07149; uncharacterized protein
K03553	384116172341287	recA; recombination protein RecA
K02528	383809502466547	ksgA; 16S rRNA (adenine1518-N6/adenine1519-N6)-dimethyltransferase [EC:2.1.1.182]
K06967	383038764520746	trmK; tRNA (adenine22-N1)-methyltransferase [EC:2.1.1.217]
K16370	382995281306868	pfkB; 6-phosphofructokinase 2 [EC:2.7.1.11]
K07862	382783738644786	sstT; serine/threonine transporter
K02028	38240212534733	ABC.PA.A; polar amino acid transport system ATP-binding protein [EC:7.4.2.1]
K06972	382235884086184	PITRM1, PreP, CYM1; presequence protease [EC:3.4.24.-]
K02496	381129270679399	hemX; uroporphyrin-III C-methyltransferase [EC:2.1.1.107]
K02342	381085095728103	dnaQ; DNA polymerase III subunit epsilon [EC:2.7.7.7]
K02492	380419605505451	hemA; glutamyl-tRNA reductase [EC:1.2.1.70]
K03623	380166130251482	yhcO; ribonuclease inhibitor
K01778	37885842768042	dapF; diaminopimelate epimerase [EC:5.1.1.7]
K01695	378573808356018	trpA; tryptophan synthase alpha chain [EC:4.2.1.20]
K07696	378433327131772	nreC; two-component system, NarL family, response regulator NreC
K06903	377125242949516	K06903; uncharacterized protein
K07742	376169287789035	ylxR; uncharacterized protein
K04516	375600621374357	AROA1, aroA; chorismate mutase [EC:5.4.99.5]
K12552	373892923023903	pbpA; penicillin-binding protein 1 [EC:3.4.-.-]
K01364	372805652918419	speB; streptopain [EC:3.4.22.10]
K03721	372592015479188	tyrR; transcriptional regulator of aroF, aroG, tyrA and aromatic amino acid transport
K12556	371838639073303	pbp2X; penicillin-binding protein 2X
K07067	371544313436683	disA; diadenylate cyclase [EC:2.7.7.85]
K00948	370328112066707	PRPS, prsA; ribose-phosphate pyrophosphokinase [EC:2.7.6.1]
K05515	370221522376784	mrdA; penicillin-binding protein 2 [EC:3.4.16.4]
K06409	369480927950543	spoVB; stage V sporulation protein B
K20113	368227011850091	gatB; galactose PTS system EIIB component [EC:2.7.1.204]
K02160	365814267073264	accB, bccP; acetyl-CoA carboxylase biotin carboxyl carrier protein
K01442	36554134456456	cbh; choloylglycine hydrolase [EC:3.5.1.24]
K00278	365339729883958	nadB; L-aspartate oxidase [EC:1.4.3.16]
K12573	364532957017035	rnr, vacB; ribonuclease R [EC:3.1.13.1]
K00937	363439014190829	ppk; polyphosphate kinase [EC:2.7.4.1]
K07095	363194936904028	K07095; uncharacterized protein
K10118	361704921958158	msmF; raffinose/stachyose/melibiose transport system permease protein
K07284	361615540771823	srtA; sortase A [EC:3.4.22.70]
K02770	36141907338219	fruA; fructose PTS system EIIBC or EIIC component [EC:2.7.1.202]
K01193	361147383628685	INV, sacA; beta-fructofuranosidase [EC:3.2.1.26]
K01337	36071540776417	E3.4.21.50; lysyl endopeptidase [EC:3.4.21.50]
K08972	360197283661573	K08972; putative membrane protein
K01937	359629738811253	pyrG, CTPS; CTP synthase [EC:6.3.4.2]
K03930	359480147408143	estA; putative tributyrin esterase [EC:3.1.1.-]
K05833	358297741397573	K05833; putative tryptophan/tyrosine transport system ATP-binding protein
K06436	357287150495723	yabG; spore coat assemly protein
K01703	355767115661553	leuC, IPMI-L; 3-isopropylmalate/(R)-2-methylmalate dehydratase large subunit [EC:4.2.1.33 4.2.1.35]
K03524	354750270920011	birA; BirA family transcriptional regulator, biotin operon repressor / biotin---[acetyl-CoA-carboxylase] ligase [EC:6.3.4.15]
K07816	354646824174987	E2.7.6.5X; putative GTP pyrophosphokinase [EC:2.7.6.5]
K06418	353080905096858	SASP-A, sspA; small acid-soluble spore protein A (major alpha-type SASP)
K15176	351898138302006	CTR9; RNA polymerase-associated protein CTR9
K02026	351730411565468	ABC.MS.P1; multiple sugar transport system permease protein
K05832	350164523198407	K05832; putative tryptophan/tyrosine transport system permease protein
K00854	349168670746689	xylB, XYLB; xylulokinase [EC:2.7.1.17]
K15669	348312606066628	hddC; D-glycero-alpha-D-manno-heptose 1-phosphate guanylyltransferase [EC:2.7.7.71]
K00281	347683398928254	GLDC, gcvP; glycine dehydrogenase [EC:1.4.4.2]
K00326	345607687294131	E1.6.2.2; cytochrome-b5 reductase [EC:1.6.2.2]
K05343	345185846682362	treS; maltose alpha-D-glucosyltransferase / alpha-amylase [EC:5.4.99.16 3.2.1.1]
K09819	344190181901935	ABC.MN.P; manganese/iron transport system permease protein
K01698	343669431203484	hemB, ALAD; porphobilinogen synthase [EC:4.2.1.24]
K03778	343269832906561	ldhA; D-lactate dehydrogenase [EC:1.1.1.28]
K03592	342776019892397	pmbA; PmbA protein
K02067	342622376853909	mlaD, linM; phospholipid/cholesterol/gamma-HCH transport system substrate-binding protein
K01421	341696033874921	yhgE; putative membrane protein
K02234	34155270920386	cobW; cobalamin biosynthesis protein CobW
K00145	341129992722335	argC; N-acetyl-gamma-glutamyl-phosphate reductase [EC:1.2.1.38]
K06888	340663726694647	K06888; uncharacterized protein
K01216	340026762775136	E3.2.1.73; licheninase [EC:3.2.1.73]
K19405	339674679364254	mcsB; protein arginine kinase [EC:2.7.14.1]
K09809	339378747705843	tagF; CDP-glycerol glycerophosphotransferase [EC:2.7.8.12]
K03308	339364964264154	TC.NSS; neurotransmitter:Na+ symporter, NSS family
K01667	339335420892787	tnaA; tryptophanase [EC:4.1.99.1]
K07778	337979770333794	desK; two-component system, NarL family, sensor histidine kinase DesK [EC:2.7.13.3]
K06015	337786275033924	E3.5.1.81; N-acyl-D-amino-acid deacylase [EC:3.5.1.81]
K03686	336653462684901	dnaJ; molecular chaperone DnaJ
K13823	336367816929617	HBB; hemoglobin subunit beta
K02510	336284816671964	hpaI, hpcH; 4-hydroxy-2-oxoheptanedioate aldolase [EC:4.1.2.52]
K14392	335969212205392	panF; sodium/pantothenate symporter
K07139	335454586770661	K07139; uncharacterized protein
K00818	334597187090686	E2.6.1.11, argD; acetylornithine aminotransferase [EC:2.6.1.11]
K16091	334530527412186	fecA; Fe(3+) dicitrate transport protein
K00014	334233194064307	aroE; shikimate dehydrogenase [EC:1.1.1.25]
K00705	33379222248874	malQ; 4-alpha-glucanotransferase [EC:2.4.1.25]
K06987	333705372672893	K06987; uncharacterized protein
K07452	333682271291392	mcrB; 5-methylcytosine-specific restriction enzyme B [EC:3.1.21.-]
K06192	333622342523	pqiB; paraquat-inducible protein B
K13825	333543191722063	HBE; hemoglobin subunit epsilon
K08988	331239794764713	K08988; putative membrane protein
K07566	329499242293606	tsaC, rimN, SUA5; L-threonylcarbamoyladenylate synthase [EC:2.7.7.87]
K08986	329084711215979	ycgQ; putative membrane protein
K03544	329039957810307	clpX, CLPX; ATP-dependent Clp protease ATP-binding subunit ClpX
K12574	328859645731866	rnj; ribonuclease J [EC:3.1.-.-]
K19360	328800760730575	NPHP3; nephrocystin-3
K00075	328629341524734	murB; UDP-N-acetylmuramate dehydrogenase [EC:1.3.1.98]
K03688	327436427983032	ubiB, aarF; ubiquinone biosynthesis protein
K01758	327402492348767	CTH; cystathionine gamma-lyase [EC:4.4.1.1]
K02965	327251572426787	RP-S19, rpsS; small subunit ribosomal protein S19
K01040	326644821632875	gctB; glutaconate CoA-transferase, subunit B [EC:2.8.3.12]
K01265	326433476028047	map; methionyl aminopeptidase [EC:3.4.11.18]
K16052	325818274984959	ynaI, mscMJ; MscS family membrane protein
K09927	325215066999788	K09927; uncharacterized protein
K01197	324668710012795	hya; hyaluronoglucosaminidase [EC:3.2.1.35]
K02456	323431131389393	gspG; general secretion pathway protein G
K00282	323385406905361	gcvPA; glycine dehydrogenase subunit 1 [EC:1.4.4.2]
K07736	322277201897069	carD; CarD family transcriptional regulator
K10117	32177045522148	msmE; raffinose/stachyose/melibiose transport system substrate-binding protein
K12996	321665110632921	rgpA; rhamnosyltransferase [EC:2.4.1.-]
K05374	321606552474824	irp4, ybtT; yersiniabactin synthetase, thioesterase component
K07141	321537488981944	mocA; molybdenum cofactor cytidylyltransferase [EC:2.7.7.76]
K06442	321058870635129	tlyA; 23S rRNA (cytidine1920-2'-O)/16S rRNA (cytidine1409-2'-O)-methyltransferase [EC:2.1.1.226 2.1.1.227]
K05834	321055850026078	rhtB; homoserine/homoserine lactone efflux protein
K07027	320143018732163	K07027; glycosyltransferase 2 family protein
K09157	319549516245065	K09157; uncharacterized protein
K07024	319225630881636	SPP; sucrose-6-phosphatase [EC:3.1.3.24]
K01051	318922521968439	E3.1.1.11; pectinesterase [EC:3.1.1.11]
K00297	318677495495978	metF, MTHFR; methylenetetrahydrofolate reductase (NADPH) [EC:1.5.1.20]
K01425	317855874451752	glsA, GLS; glutaminase [EC:3.5.1.2]
K09811	317728323119769	ftsX; cell division transport system permease protein
K00930	317213215925014	argB; acetylglutamate kinase [EC:2.7.2.8]
K16785	317168521788496	ecfT; energy-coupling factor transport system permease protein
K04043	316774302567257	dnaK, HSPA9; molecular chaperone DnaK
K06346	316109829881955	jag; spoIIIJ-associated protein
K04518	315330791938036	pheA2; prephenate dehydratase [EC:4.2.1.51]
K02756	314448711623215	: No such data.
K01974	314287434859391	RTCA, rtcA; RNA 3'-terminal phosphate cyclase (ATP) [EC:6.5.1.4]
K02430	314093727885993	fucR; DeoR family transcriptional regulator, L-fucose operon activator
K09740	314052475028299	K09740; uncharacterized protein
K06411	313624930286801	spoVFB; dipicolinate synthase subunit B
K00763	312999285085301	pncB, NAPRT1; nicotinate phosphoribosyltransferase [EC:6.3.4.21]
K01151	312099046973005	nfo; deoxyribonuclease IV [EC:3.1.21.2]
K01715	311956838501268	crt; enoyl-CoA hydratase [EC:4.2.1.17]
K07035	311811256686746	K07035; uncharacterized protein
K00800	311503852842113	aroA; 3-phosphoshikimate 1-carboxyvinyltransferase [EC:2.5.1.19]
K02030	311355420856995	ABC.PA.S; polar amino acid transport system substrate-binding protein
K00302	311014107967133	soxA; sarcosine oxidase, subunit alpha [EC:1.5.3.1]
K14445	310614568951477	SLC13A2_3_5; solute carrier family 13 (sodium-dependent dicarboxylate transporter), member 2/3/5
K00198	310446461443241	cooS, acsA; anaerobic carbon-monoxide dehydrogenase catalytic subunit [EC:1.2.7.4]
K05934	309783242363598	E2.1.1.131, cobJ, cbiH; precorrin-3B C17-methyltransferase [EC:2.1.1.131]
K03222	309726923584395	yscJ, sctJ, hrcJ, ssaJ; type III secretion protein J
K03431	309621733929655	glmM; phosphoglucosamine mutase [EC:5.4.2.10]
K00634	309483794863125	ptb; phosphate butyryltransferase [EC:2.3.1.19]
K00995	309435453328613	pgsA, PGS1; CDP-diacylglycerol---glycerol-3-phosphate 3-phosphatidyltransferase [EC:2.7.8.5]
K06382	309253301633887	spoIIE; stage II sporulation protein E [EC:3.1.3.16]
K01485	309073505620873	codA; cytosine/creatinine deaminase [EC:3.5.4.1 3.5.4.21]
K04032	308139944397991	eutT; ethanolamine utilization cobalamin adenosyltransferase [EC:2.5.1.17]
K00786	308092106871814	GALT29A; beta-1,6-galactosyltransferase [EC:2.4.1.-]
K00161	307340466050606	PDHA, pdhA; pyruvate dehydrogenase E1 component alpha subunit [EC:1.2.4.1]
K04764	306983332646011	ihfA, himA; integration host factor subunit alpha
K01875	306618208063443	SARS, serS; seryl-tRNA synthetase [EC:6.1.1.11]
K01363	306464855073663	CTSB; cathepsin B [EC:3.4.22.1]
K04085	306416406546436	tusA, sirA; tRNA 2-thiouridine synthesizing protein A [EC:2.8.1.-]
K06392	30623329303764	spoIIIAC; stage III sporulation protein AC
K18130	305923271048016	nalC; TetR/AcrR family transcriptional regulator, transcriptional repressor NalC
K13020	30535471820983	wlbA, bplA; UDP-N-acetyl-2-amino-2-deoxyglucuronate dehydrogenase [EC:1.1.1.335]
K01681	305250287286628	ACO, acnA; aconitate hydratase [EC:4.2.1.3]
K00767	304914927480354	nadC, QPRT; nicotinate-nucleotide pyrophosphorylase (carboxylating) [EC:2.4.2.19]
K16692	304789517310701	etk-wzc; tyrosine-protein kinase Etk/Wzc [EC:2.7.10.-]
K02025	304687339745672	ABC.MS.P; multiple sugar transport system permease protein
K02110	303618200274493	ATPF0C, atpE; F-type H+-transporting ATPase subunit c
K01446	303533057870012	PGRP; peptidoglycan recognition protein
K01689	303409613303084	ENO, eno; enolase [EC:4.2.1.11]
K00340	303114888596153	nuoK; NADH-quinone oxidoreductase subunit K [EC:7.1.1.2]
K00702	302957888752268	E2.4.1.20; cellobiose phosphorylase [EC:2.4.1.20]
K00286	302909525258424	proC; pyrroline-5-carboxylate reductase [EC:1.5.1.2]
K18137	302698395924843	adeN; TetR/AcrR family transcriptional regulator, repressor of the adeIJK operon
K18979	302449509039329	queG; epoxyqueuosine reductase [EC:1.17.99.6]
K02169	301933559950825	bioC; malonyl-CoA O-methyltransferase [EC:2.1.1.197]
K09118	301377171861475	K09118; uncharacterized protein
K01814	301125373502826	hisA; phosphoribosylformimino-5-aminoimidazole carboxamide ribotide isomerase [EC:5.3.1.16]
K00209	300986263305262	fabV, ter; enoyl-[acyl-carrier protein] reductase / trans-2-enoyl-CoA reductase (NAD+) [EC:1.3.1.9 1.3.1.44]
K00097	300640795007765	pdxA; 4-hydroxythreonine-4-phosphate dehydrogenase [EC:1.1.1.262]
K13770	300124235073982	ysiA, fadR; TetR/AcrR family transcriptional regulator, fatty acid metabolism regulator protein
K16698	300037927972207	tuaG; teichuronic acid biosynthesis glycosyltransferase TuaG [EC:2.4.-.-]
K18197	29975727061907	yesW; rhamnogalacturonan endolyase [EC:4.2.2.23]
K02823	29964046054497	pyrDII; dihydroorotate dehydrogenase electron transfer subunit
K15986	299593278785118	ppaC; manganese-dependent inorganic pyrophosphatase [EC:3.6.1.1]
K02757	299501442917803	bglF, bglP; beta-glucoside PTS system EIICBA component [EC:2.7.1.-]
K03823	29944907583661	pat, bar; phosphinothricin acetyltransferase [EC:2.3.1.183]
K01940	299326473710011	argG, ASS1; argininosuccinate synthase [EC:6.3.4.5]
K00528	29920774429049	fpr; ferredoxin/flavodoxin---NADP+ reductase [EC:1.18.1.2 1.19.1.1]
K07170	298908889870453	: No such data.
K12687	298872795485702	flu; antigen 43
K09680	298635559706452	PANK1_2_3, CAB1, coaW; type II pantothenate kinase [EC:2.7.1.33]
K13921	298537405825644	pduQ; 1-propanol dehydrogenase
K02755	298348735192111	bglFa; beta-glucoside PTS system EIIA component [EC:2.7.1.-]
K05567	298304578779945	mnhC, mrpC; multicomponent Na+:H+ antiporter subunit C
K02535	298259644562758	lpxC; UDP-3-O-[3-hydroxymyristoyl] N-acetylglucosamine deacetylase [EC:3.5.1.108]
K01649	29793552457649	leuA, IMS; 2-isopropylmalate synthase [EC:2.3.3.13]
K07301	297925373534277	yrbG; cation:H+ antiporter
K02793	29765049050212	manXa; mannose PTS system EIIA component [EC:2.7.1.191]
K03529	297537208215212	smc; chromosome segregation protein
K01783	297470285482136	rpe, RPE; ribulose-phosphate 3-epimerase [EC:5.1.3.1]
K07054	297344761062827	K07054; uncharacterized protein
K01251	297338191264003	E3.3.1.1, ahcY; adenosylhomocysteinase [EC:3.3.1.1]
K04113	297217112419649	bcrB, badE; benzoyl-CoA reductase subunit B [EC:1.3.7.8]
K01708	296464063054511	garD; galactarate dehydratase [EC:4.2.1.42]
K06330	296365674414105	cotH; spore coat protein H
K14170	296161018238113	pheA; chorismate mutase / prephenate dehydratase [EC:5.4.99.5 4.2.1.51]
K00868	296124515962146	pdxK, pdxY; pyridoxine kinase [EC:2.7.1.35]
K15735	295899397172948	csiR; GntR family transcriptional regulator, carbon starvation induced regulator
K00677	295859647736976	lpxA; UDP-N-acetylglucosamine acyltransferase [EC:2.3.1.129]
K02372	294961875842757	fabZ; 3-hydroxyacyl-[acyl-carrier-protein] dehydratase [EC:4.2.1.59]
K06076	294266684910308	fadL; long-chain fatty acid transport protein
K06412	293009307629847	spoVG; stage V sporulation protein G
K01227	292593472565359	ENGASE; mannosyl-glycoprotein endo-beta-N-acetylglucosaminidase [EC:3.2.1.96]
K08884	292360742704494	K08884; serine/threonine protein kinase, bacterial [EC:2.7.11.1]
K00574	292269143433266	cfa; cyclopropane-fatty-acyl-phospholipid synthase [EC:2.1.1.79]
K11337	292156587338197	bchC; bacteriochlorophyllide a dehydrogenase [EC:1.1.1.396]
K11177	292107198593485	yagR; xanthine dehydrogenase YagR molybdenum-binding subunit [EC:1.17.1.4]
K01692	291965942755467	paaF, echA; enoyl-CoA hydratase [EC:4.2.1.17]
K00059	291527936758856	fabG, OAR1; 3-oxoacyl-[acyl-carrier protein] reductase [EC:1.1.1.100]
K02653	29108282695489	pilC; type IV pilus assembly protein PilC
K06351	29102304086762	kipI; inhibitor of KinA
K02501	290908230019878	hisH; imidazole glycerol-phosphate synthase subunit HisH [EC:4.3.2.10]
K00381	290870480955159	cysI; sulfite reductase (NADPH) hemoprotein beta-component [EC:1.8.1.2]
K14623	290790231553235	dinD; DNA-damage-inducible protein D
K07088	290171476738691	: No such data.
K00001	290096213204516	E1.1.1.1, adh; alcohol dehydrogenase [EC:1.1.1.1]
K02036	289634420147262	pstB; phosphate transport system ATP-binding protein [EC:7.3.2.1]
K03466	289451799674825	ftsK, spoIIIE; DNA segregation ATPase FtsK/SpoIIIE, S-DNA-T family
K06968	289402003829266	rlmM; 23S rRNA (cytidine2498-2'-O)-methyltransferase [EC:2.1.1.186]
K06373	28829464682445	spmA; spore maturation protein A
K07699	287872826916883	spo0A; two-component system, response regulator, stage 0 sporulation protein A
K14086	287490287247615	echA; ech hydrogenase subunit A
K16845	287178250688445	suyA; (2R)-sulfolactate sulfo-lyase subunit alpha [EC:4.4.1.24]
K19221	286958338906878	cobA, btuR; cob(I)alamin adenosyltransferase [EC:2.5.1.17]
K01895	286408585535175	ACSS1_2, acs; acetyl-CoA synthetase [EC:6.2.1.1]
K02027	286387945483854	ABC.MS.S; multiple sugar transport system substrate-binding protein
K01585	285500347727201	speA; arginine decarboxylase [EC:4.1.1.19]
K04073	284654998499337	mhpF; acetaldehyde dehydrogenase [EC:1.2.1.10]
K00605	284447640500072	gcvT, AMT; aminomethyltransferase [EC:2.1.2.10]
K08237	28403367493276	E2.4.1.218; hydroquinone glucosyltransferase [EC:2.4.1.218]
K06147	283926814282666	ABCB-BAC; ATP-binding cassette, subfamily B, bacterial
K06328	2836220924807	cotE; spore coat protein E
K02018	283534202272462	modB; molybdate transport system permease protein
K08600	283420578185441	srtB; sortase B [EC:3.4.22.71]
K16153	283408589738669	K16153; glycogen phosphorylase/synthase [EC:2.4.1.1 2.4.1.11]
K03605	283402454298972	hyaD, hybD; hydrogenase maturation protease [EC:3.4.23.-]
K08162	283303377446091	mdtH; MFS transporter, DHA1 family, multidrug resistance protein
K18012	283231273795793	kdd; L-erythro-3,5-diaminohexanoate dehydrogenase [EC:1.4.1.11]
K00096	282822692060622	araM, egsA; glycerol-1-phosphate dehydrogenase [NAD(P)+] [EC:1.1.1.261]
K05349	282723728847777	bglX; beta-glucosidase [EC:3.2.1.21]
K00891	282708337087184	aroK, aroL; shikimate kinase [EC:2.7.1.71]
K00912	282706445439375	lpxK; tetraacyldisaccharide 4'-kinase [EC:2.7.1.130]
K11041	282010275418045	eta; exfoliative toxin A/B
K14540	281531355796733	rbgA; ribosome biogenesis GTPase A
K02434	280906483896544	gatB, PET112; aspartyl-tRNA(Asn)/glutamyl-tRNA(Gln) amidotransferase subunit B [EC:6.3.5.6 6.3.5.7]
K02109	28080673918168	ATPF0B, atpF; F-type H+-transporting ATPase subunit b
K05367	280797060645357	pbpC; penicillin-binding protein 1C [EC:2.4.1.129]
K03639	280427762393596	moaA, CNX2; GTP 3',8-cyclase [EC:4.1.99.22]
K06386	28039445640554	spoIIQ; stage II sporulation protein Q
K07397	280270053736428	yhfA; putative redox protein
K00903	279950772759932	epsB; protein-tyrosine kinase [EC:2.7.10.2]
K05601	279647334603447	hcp; hydroxylamine reductase [EC:1.7.99.1]
K03635	278508884403942	MOCS2B, moaE; molybdopterin synthase catalytic subunit [EC:2.8.1.12]
K11314	278377725484188	TADA2A, ADA2; transcriptional adapter 2-alpha
K00611	278271824078506	OTC, argF, argI; ornithine carbamoyltransferase [EC:2.1.3.3]
K02851	278012411827231	wecA, tagO, rfe; UDP-GlcNAc:undecaprenyl-phosphate/decaprenyl-phosphate GlcNAc-1-phosphate transferase [EC:2.7.8.33 2.7.8.35]
K06998	277276250620586	phzF; trans-2,3-dihydro-3-hydroxyanthranilate isomerase [EC:5.3.3.17]
K03111	277208369068403	ssb; single-strand DNA-binding protein
K07773	277161553954324	arcA; two-component system, OmpR family, aerobic respiration control protein ArcA
K02669	276522839348543	pilT; twitching motility protein PilT
K00371	276191038390022	narH, narY, nxrB; nitrate reductase / nitrite oxidoreductase, beta subunit [EC:1.7.5.1 1.7.99.-]
K06438	276160580831908	yqfD; similar to stage IV sporulation protein
K15178	276154683476949	RTF1; RNA polymerase-associated protein RTF1
K01819	275542979198867	E5.3.1.26, lacA, lacB; galactose-6-phosphate isomerase [EC:5.3.1.26]
K18354	274834718524348	vanK; vancomycin resistance protein VanK
K17686	274444967016877	copA, ctpA, ATP7; P-type Cu+ transporter [EC:7.2.2.8]
K03092	27389298287702	rpoN; RNA polymerase sigma-54 factor
K07316	273560353974884	mod; adenine-specific DNA-methyltransferase [EC:2.1.1.72]
K15534	273245729897187	K15534; beta-D-galactosyl-(1->4)-L-rhamnose phosphorylase [EC:2.4.1.247]
K03287	273204804343689	TC.OMF; outer membrane factor, OMF family
K12529	27249219056805	ygfM; putative selenate reductase FAD-binding subunit
K07814	27236160959718	K07814; putative two-component system response regulator
K03820	272094010730154	lnt; apolipoprotein N-acyltransferase [EC:2.3.1.269]
K09772	272025151103055	sepF; cell division inhibitor SepF
K09689	271974134792417	kpsT; capsular polysaccharide transport system ATP-binding protein [EC:7.6.2.12]
K11358	271606082386559	yhdR; aspartate aminotransferase [EC:2.6.1.1]
K01910	27153580517438	citC; [citrate (pro-3S)-lyase] ligase [EC:6.2.1.22]
K02278	271128458607938	cpaA, tadV; prepilin peptidase CpaA [EC:3.4.23.43]
K00347	270701138098446	nqrB; Na+-transporting NADH:ubiquinone oxidoreductase subunit B [EC:7.2.1.1]
K01104	269109537875976	E3.1.3.48; protein-tyrosine phosphatase [EC:3.1.3.48]
K06012	268462724121463	gpr; spore protease [EC:3.4.24.78]
K07282	26817971289089	capA, pgsA; gamma-polyglutamate biosynthesis protein CapA
K04771	267872527515534	degP, htrA; serine protease Do [EC:3.4.21.107]
K00437	267553183617183	hydB; [NiFe] hydrogenase large subunit [EC:1.12.2.1]
K02895	267475628303582	RP-L24, MRPL24, rplX; large subunit ribosomal protein L24
K03409	267381774936468	cheX; chemotaxis protein CheX
K01209	266533287366007	abfA; alpha-L-arabinofuranosidase [EC:3.2.1.55]
K09989	266255424242131	K09989; uncharacterized protein
K18302	265657504001847	mexJ; membrane fusion protein, multidrug efflux system
K06407	26527026561674	spoVAE; stage V sporulation protein AE
K07080	265196432633524	K07080; uncharacterized protein
K07746	264920764331932	parD1_3_4; antitoxin ParD1/3/4
K02598	264749883641723	nirC; nitrite transporter
K02502	264457722881598	hisZ; ATP phosphoribosyltransferase regulatory subunit
K00979	264401745733246	kdsB; 3-deoxy-manno-octulosonate cytidylyltransferase (CMP-KDO synthetase) [EC:2.7.7.38]
K02427	264381740762349	rlmE, rrmJ, ftsJ; 23S rRNA (uridine2552-2'-O)-methyltransferase [EC:2.1.1.166]
K03525	264297731895973	coaX; type III pantothenate kinase [EC:2.7.1.33]
K07164	264162903030457	K07164; uncharacterized protein
K09825	264048262242198	perR; Fur family transcriptional regulator, peroxide stress response regulator
K00088	263623873617765	IMPDH, guaB; IMP dehydrogenase [EC:1.1.1.205]
K15533	263606162123994	K15533; 1,3-beta-galactosyl-N-acetylhexosamine phosphorylase [EC:2.4.1.211]
K02961	263483746647975	RP-S17, MRPS17, rpsQ; small subunit ribosomal protein S17
K02916	263097401597621	RP-L35, MRPL35, rpmI; large subunit ribosomal protein L35
K01952	263043515082284	PFAS, purL; phosphoribosylformylglycinamidine synthase [EC:6.3.5.3]
K05346	262948163799261	deoR; deoxyribonucleoside regulator
K16203	26291900375107	dppA1; D-amino peptidase [EC:3.4.11.-]
K00548	262357290862644	metH, MTR; 5-methyltetrahydrofolate--homocysteine methyltransferase [EC:2.1.1.13]
K03149	262050820649454	thiG; thiazole synthase [EC:2.8.1.10]
K05810	261894325776956	yfiH; polyphenol oxidase [EC:1.10.3.-]
K01223	26161010847302	E3.2.1.86B, bglA; 6-phospho-beta-glucosidase [EC:3.2.1.86]
K09942	26147030711958	K09942; uncharacterized protein
K00603	260856037916987	fctD; glutamate formiminotransferase / 5-formyltetrahydrofolate cyclo-ligase [EC:2.1.2.5 6.3.3.2]
K06393	260725525879371	spoIIIAD; stage III sporulation protein AD
K09007	260635886069213	folE2; GTP cyclohydrolase IB [EC:3.5.4.16]
K01182	260547306942548	IMA, malL; oligo-1,6-glucosidase [EC:3.2.1.10]
K03310	260438664452002	TC.AGCS; alanine or glycine:cation symporter, AGCS family
K07484	259924081737795	K07484; transposase
K13641	259906213735738	iclR; IclR family transcriptional regulator, acetate operon repressor
K01058	259761565735276	pldA; phospholipase A1/A2 [EC:3.1.1.32 3.1.1.4]
K00975	259738915218034	glgC; glucose-1-phosphate adenylyltransferase [EC:2.7.7.27]
K04751	259608417943874	glnB; nitrogen regulatory protein P-II 1
K06416	259479676122308	spoVS; stage V sporulation protein S
K07576	259474868295905	K07576; metallo-beta-lactamase family protein
K02112	25945503140791	ATPF1B, atpD; F-type H+/Na+-transporting ATPase subunit beta [EC:7.1.2.2 7.2.2.1]
K11688	259397336836222	dctP; C4-dicarboxylate-binding protein DctP
K15634	259343202454651	gpmB; 2,3-bisphosphoglycerate-dependent phosphoglycerate mutase [EC:5.4.2.11]
K06196	258735855551048	ccdA; cytochrome c-type biogenesis protein
K16925	258301087507059	ykoE; energy-coupling factor transport system substrate-specific component
K01646	257504595946535	citD; citrate lyase subunit gamma (acyl carrier protein)
K01473	2574577879949	hyuA; N-methylhydantoinase A [EC:3.5.2.14]
K07173	257203216682169	luxS; S-ribosylhomocysteine lyase [EC:4.4.1.21]
K07469	257202469011301	mop; aldehyde oxidoreductase [EC:1.2.99.7]
K01493	257191750277852	comEB; dCMP deaminase [EC:3.5.4.12]
K04655	257082695158745	hypE; hydrogenase expression/formation protein HypE
K16869	256925286676323	lipL; octanoyl-[GcvH]:protein N-octanoyltransferase [EC:2.3.1.204]
K03320	256866851516349	amt, AMT, MEP; ammonium transporter, Amt family
K19425	256843211853193	epsH; glycosyltransferase EpsH [EC:2.4.-.-]
K18918	256168225433854	relB; RHH-type transcriptional regulator, rel operon repressor / antitoxin RelB
K06305	256079370163354	gerQ; spore germination protein Q
K03577	256033316751301	acrR, smeT; TetR/AcrR family transcriptional regulator, acrAB operon repressor
K07090	255986025786512	K07090; uncharacterized protein
K00655	25571117435198	plsC; 1-acyl-sn-glycerol-3-phosphate acyltransferase [EC:2.3.1.51]
K01916	255399167316168	nadE; NAD+ synthase [EC:6.3.1.5]
K03536	255249371734527	rnpA; ribonuclease P protein component [EC:3.1.26.5]
K02834	254797319844638	rbfA; ribosome-binding factor A
K01996	254580978593329	livF; branched-chain amino acid transport system ATP-binding protein
K17869	254466474129916	nox2; NADH oxidase (H2O-forming) [EC:1.6.3.4]
K03151	254370971809889	thiI; tRNA uracil 4-sulfurtransferase [EC:2.8.1.4]
K07559	254340388917742	kptA; putative RNA 2'-phosphotransferase [EC:2.7.1.-]
K01284	254269868508531	dcp; peptidyl-dipeptidase Dcp [EC:3.4.15.5]
K03426	2540484264971	E3.6.1.22, NUDT12, nudC; NAD+ diphosphatase [EC:3.6.1.22]
K09747	253934254196609	K09747; uncharacterized protein
K04074	25382191516673	divIVA; cell division initiation protein
K07321	253814645895044	cooC; CO dehydrogenase maturation factor
K03879	253810366941637	ND2; NADH-ubiquinone oxidoreductase chain 2 [EC:7.1.1.2]
K00074	253713417916138	paaH, hbd, fadB, mmgB; 3-hydroxybutyryl-CoA dehydrogenase [EC:1.1.1.157]
K01609	253676596823075	trpC; indole-3-glycerol phosphate synthase [EC:4.1.1.48]
K07258	253312148831022	dacC, dacA, dacD; serine-type D-Ala-D-Ala carboxypeptidase (penicillin-binding protein 5/6) [EC:3.4.16.4]
K03500	25297610098358	rsmB, sun; 16S rRNA (cytosine967-C5)-methyltransferase [EC:2.1.1.176]
K00820	25286323371022	glmS, GFPT; glutamine---fructose-6-phosphate transaminase (isomerizing) [EC:2.6.1.16]
K01448	252590145509549	amiABC; N-acetylmuramoyl-L-alanine amidase [EC:3.5.1.28]
K00656	252363032478819	E2.3.1.54, pflD; formate C-acetyltransferase [EC:2.3.1.54]
K02584	252093412598979	nifA; Nif-specific regulatory protein
K07037	252023003241285	pgpH; cyclic-di-AMP phosphodiesterase PgpH [EC:3.1.4.-]
K03191	251996584529574	ureI; acid-activated urea channel
K18821	251254711529236	lipL; lipoyl amidotransferase [EC:2.3.1.200]
K00972	251168771117351	UAP1; UDP-N-acetylglucosamine/UDP-N-acetylgalactosamine diphosphorylase [EC:2.7.7.23 2.7.7.83]
K06867	25090159794792	K06867; uncharacterized protein
K13789	250866089618854	GGPS; geranylgeranyl diphosphate synthase, type II [EC:2.5.1.1 2.5.1.10 2.5.1.29]
K00428	250356112496236	E1.11.1.5; cytochrome c peroxidase [EC:1.11.1.5]
K00194	250264884976943	cdhD, acsD; acetyl-CoA decarbonylase/synthase, CODH/ACS complex subunit delta [EC:2.1.1.245]
K13315	250243285563479	eryBII, tylCII, tylC1, calS12, atmS12; NDP-hexose C3-ketoreductase / dTDP-4-oxo-2-deoxy-alpha-D-pentos-2-ene 2,3-reductase [EC:1.1.1.-]
K00689	250015475598098	E2.4.1.5; dextransucrase [EC:2.4.1.5]
K00031	249956834651476	IDH1, IDH2, icd; isocitrate dehydrogenase [EC:1.1.1.42]
K03212	249899040376963	rumB; 23S rRNA (uracil747-C5)-methyltransferase [EC:2.1.1.189]
K02563	249883651724369	murG; UDP-N-acetylglucosamine--N-acetylmuramyl-(pentapeptide) pyrophosphoryl-undecaprenol N-acetylglucosamine transferase [EC:2.4.1.227]
K03700	249527555753525	recU; recombination protein U
K03621	249395884914521	plsX; phosphate acyltransferase [EC:2.3.1.274]
K01159	249151032808148	ruvC; crossover junction endodeoxyribonuclease RuvC [EC:3.1.22.4]
K07015	249111939519165	K07015; uncharacterized protein
K07289	248841063473121	asmA; AsmA protein
K01677	248282324896459	E4.2.1.2AA, fumA; fumarate hydratase subunit alpha [EC:4.2.1.2]
K09769	247954565145497	K09769; uncharacterized protein
K03615	247766612660326	rnfC; Na+-translocating ferredoxin:NAD+ oxidoreductase subunit C [EC:7.2.1.2]
K03442	247738952525742	mscS; small conductance mechanosensitive channel
K00342	247202358402675	nuoM; NADH-quinone oxidoreductase subunit M [EC:7.1.1.2]
K07105	247192640656986	K07105; uncharacterized protein
K02472	246686602086797	wecC; UDP-N-acetyl-D-mannosaminuronic acid dehydrogenase [EC:1.1.1.336]
K00053	245944448233078	ilvC; ketol-acid reductoisomerase [EC:1.1.1.86]
K03091	245555661860485	sigH; RNA polymerase sporulation-specific sigma factor
K17759	244980526815181	NAXE, nnrE; NAD(P)H-hydrate epimerase [EC:5.1.99.6]
K18471	244902099913309	ydjG; methylglyoxal reductase [EC:1.1.1.-]
K00878	244749639801819	thiM; hydroxyethylthiazole kinase [EC:2.7.1.50]
K01975	244654034124858	thpR; RNA 2',3'-cyclic 3'-phosphodiesterase [EC:3.1.4.58]
K04744	244647763028186	lptD, imp, ostA; LPS-assembly protein
K03733	243797487905167	xerC; integrase/recombinase XerC
K00351	243760055979438	nqrF; Na+-transporting NADH:ubiquinone oxidoreductase subunit F [EC:7.2.1.1]
K02224	243657919296501	cobB-cbiA; cobyrinic acid a,c-diamide synthase [EC:6.3.5.9 6.3.5.11]
K01939	243608764575402	purA, ADSS; adenylosuccinate synthase [EC:6.3.4.4]
K13925	243424243577178	pfbA; plasmin and fibronectin-binding protein A
K03561	24337952491585	exbB; biopolymer transport protein ExbB
K11894	243318216924609	impI, vasC; type VI secretion system protein ImpI
K13640	243276344071268	hspR; MerR family transcriptional regulator, heat shock protein HspR
K06975	243090068740263	K06975; uncharacterized protein
K02078	242863381605881	acpP; acyl carrier protein
K01738	242327354224391	cysK; cysteine synthase [EC:2.5.1.47]
K00537	242325159011849	arsC; arsenate reductase (glutaredoxin) [EC:1.20.4.1]
K04486	242105603829061	E3.1.3.15B; histidinol-phosphatase (PHP family) [EC:3.1.3.15]
K00176	241614256829725	korD, oorD; 2-oxoglutarate ferredoxin oxidoreductase subunit delta [EC:1.2.7.3]
K03711	241457213590238	fur, zur, furB; Fur family transcriptional regulator, ferric uptake regulator
K01736	241297066614132	aroC; chorismate synthase [EC:4.2.3.5]
K02197	240748160461889	ccmE; cytochrome c-type biogenesis protein CcmE
K09136	24072554504443	ycaO; ribosomal protein S12 methylthiotransferase accessory factor
K09532	240711819207004	DNAJC12; DnaJ homolog subfamily C member 12
K05979	24053619751347	comB; 2-phosphosulfolactate phosphatase [EC:3.1.3.71]
K00394	240459715554862	aprA; adenylylsulfate reductase, subunit A [EC:1.8.99.2]
K11065	240401442557772	tpx; thioredoxin-dependent peroxiredoxin [EC:1.11.1.24]
K14337	240213667133957	mptA; alpha-1,6-mannosyltransferase [EC:2.4.1.-]
K00549	240092909706926	metE; 5-methyltetrahydropteroyltriglutamate--homocysteine methyltransferase [EC:2.1.1.14]
K03644	239996307656308	lipA, LIAS, LIP1, LIP5; lipoyl synthase [EC:2.8.1.8]
K01810	239908559253331	GPI, pgi; glucose-6-phosphate isomerase [EC:5.3.1.9]
K02589	239817049067194	nifHD1, nifI1; nitrogen regulatory protein PII 1
K14260	23961824239003	alaA; alanine-synthesizing transaminase [EC:2.6.1.66 2.6.1.2]
K01095	239396627506685	pgpA; phosphatidylglycerophosphatase A [EC:3.1.3.27]
K01512	238567647312763	acyP; acylphosphatase [EC:3.6.1.7]
K02314	238565034439272	dnaB; replicative DNA helicase [EC:3.6.4.12]
K07038	238235896615456	K07038; inner membrane protein
K00784	238033619597065	rnz; ribonuclease Z [EC:3.1.26.11]
K00720	237938567195045	UGCG; ceramide glucosyltransferase [EC:2.4.1.80]
K06902	23789424902314	UMF1; MFS transporter, UMF1 family
K03734	237788555063901	apbE; FAD:protein FMN transferase [EC:2.7.1.180]
K00899	237706975262512	mtnK; 5-methylthioribose kinase [EC:2.7.1.100]
K19851	237580091108038	FLO11; flocculation protein FLO11
K00265	23728609834371	gltB; glutamate synthase (NADPH) large chain [EC:1.4.1.13]
K03768	237029410387862	PPIB, ppiB; peptidyl-prolyl cis-trans isomerase B (cyclophilin B) [EC:5.2.1.8]
K02808	236976538068256	: No such data.
K12684	236950331272789	esp, sigA, sepA; serine protease autotransporter [EC:3.4.21.-]
K05566	236752134734101	mnhB, mrpB; multicomponent Na+:H+ antiporter subunit B
K14588	236391726378298	cueO; blue copper oxidase
K17785	236065058307883	IMMT, FCJ1, MNOS2; mitofilin
K07720	236023518936827	yesN; two-component system, response regulator YesN
K03445	235992339391833	nepI; MFS transporter, DHA1 family, purine ribonucleoside efflux pump
K03667	235808326142472	hslU; ATP-dependent HslUV protease ATP-binding subunit HslU
K05967	235766117438572	K05967; uncharacterized protein
K04088	235693330643849	hflK; modulator of FtsH protease HflK
K01419	235659703200811	hslV, clpQ; ATP-dependent HslUV protease, peptidase subunit HslV [EC:3.4.25.2]
K01266	235578398124036	dmpA, dap; D-aminopeptidase [EC:3.4.11.19]
K06882	235485461339742	K06882; uncharacterized protein
K03183	235343941473507	ubiE; demethylmenaquinone methyltransferase / 2-methoxy-6-polyprenyl-1,4-benzoquinol methylase [EC:2.1.1.163 2.1.1.201]
K06399	235331136904733	spoIVB; stage IV sporulation protein B [EC:3.4.21.116]
K11690	235214121725668	dctM; C4-dicarboxylate transporter, DctM subunit
K01704	235151714403143	leuD, IPMI-S; 3-isopropylmalate/(R)-2-methylmalate dehydratase small subunit [EC:4.2.1.33 4.2.1.35]
K03588	235081881000289	ftsW, spoVE; cell division protein FtsW
K01956	235047707956754	carA, CPA1; carbamoyl-phosphate synthase small subunit [EC:6.3.5.5]
K08252	234852867404526	E2.7.10.1; receptor protein-tyrosine kinase [EC:2.7.10.1]
K02118	234573464688943	ATPVB, ntpB, atpB; V/A-type H+/Na+-transporting ATPase subunit B
K03367	23436135989876	dltA; D-alanine--poly(phosphoribitol) ligase subunit 1 [EC:6.1.1.13]
K18011	234357344793948	kamE; beta-lysine 5,6-aminomutase beta subunit [EC:5.4.3.3]
K09951	234164670319129	cas2; CRISPR-associated protein Cas2
K03581	234044095213687	recD; exodeoxyribonuclease V alpha subunit [EC:3.1.11.5]
K12551	234032136813554	sgtA; monofunctional glycosyltransferase [EC:2.4.1.129]
K06397	233975392108942	spoIIIAH; stage III sporulation protein AH
K03785	233792198449101	aroD; 3-dehydroquinate dehydratase I [EC:4.2.1.10]
K00652	23372803896906	bioF; 8-amino-7-oxononanoate synthase [EC:2.3.1.47]
K11645	233709959320361	fbaB; fructose-bisphosphate aldolase, class I [EC:4.1.2.13]
K01687	233631736103362	ilvD; dihydroxy-acid dehydratase [EC:4.2.1.9]
K05818	23345035155836	mhpR; IclR family transcriptional regulator, mhp operon transcriptional activator
K02111	233118871926281	ATPF1A, atpA; F-type H+/Na+-transporting ATPase subunit alpha [EC:7.1.2.2 7.2.2.1]
K01556	233064245856566	KYNU, kynU; kynureninase [EC:3.7.1.3]
K10984	232950669625554	agaB; galactosamine PTS system EIIB component [EC:2.7.1.-]
K03816	232860508794034	xpt; xanthine phosphoribosyltransferase [EC:2.4.2.22]
K01533	232677453313181	copB; P-type Cu2+ transporter [EC:7.2.2.9]
K18704	23253899699936	tarL; CDP-ribitol ribitolphosphotransferase / teichoic acid ribitol-phosphate polymerase [EC:2.7.8.14 2.7.8.47]
K19421	232487140350111	epsC; polysaccharide biosynthesis protein EpsC
K03502	232475213884825	umuC; DNA polymerase V
K01965	232466733959815	PCCA, pccA; propionyl-CoA carboxylase alpha chain [EC:6.4.1.3]
K01706	232304771288976	gudD; glucarate dehydratase [EC:4.2.1.40]
K07502	231895284620908	yprB; uncharacterized protein
K02881	231827411950191	RP-L18, MRPL18, rplR; large subunit ribosomal protein L18
K13866	23170180486458	SLC7A4; solute carrier family 7 (cationic amino acid transporter), member 4
K00003	23166355276356	hom; homoserine dehydrogenase [EC:1.1.1.3]
K11145	231661477023689	K11145; ribonuclease III family protein [EC:3.1.26.-]
K07019	231491581450951	K07019; uncharacterized protein
K01652	231249792411145	E2.2.1.6L, ilvB, ilvG, ilvI; acetolactate synthase I/II/III large subunit [EC:2.2.1.6]
K06605	23122805864867	iolH; myo-inositol catabolism protein IolH
K02194	231182214721205	ccmB; heme exporter protein B
K03841	230793838392523	FBP, fbp; fructose-1,6-bisphosphatase I [EC:3.1.3.11]
K12950	230611611394823	ctpC; manganese/zinc-transporting P-type ATPase C [EC:7.2.2.-]
K00991	230299881911227	ispD; 2-C-methyl-D-erythritol 4-phosphate cytidylyltransferase [EC:2.7.7.60]
K19302	230245272906959	bcrC; undecaprenyl-diphosphatase [EC:3.6.1.27]
K03637	230069423867826	moaC, CNX3; cyclic pyranopterin monophosphate synthase [EC:4.6.1.17]
K07133	229832706113008	K07133; uncharacterized protein
K01476	229735908156104	E3.5.3.1, rocF, arg; arginase [EC:3.5.3.1]
K03568	229671228334238	tldD; TldD protein
K01303	229591054110451	APEH; acylaminoacyl-peptidase [EC:3.4.19.1]
K01541	229457049920515	: No such data.
K18023	229435141971137	mbhJ; membrane-bound hydrogenase subunit mbhJ [EC:1.12.7.2]
K01962	229233465739913	accA; acetyl-CoA carboxylase carboxyl transferase subunit alpha [EC:6.4.1.2 2.1.3.15]
K00266	229135341255496	gltD; glutamate synthase (NADPH) small chain [EC:1.4.1.13]
K15835	229059105859202	murR; RpiR family transcriptional regulator, murPQ operon repressor
K00819	228996371088434	rocD, OAT; ornithine--oxo-acid transaminase [EC:2.6.1.13]
K01548	228910805549865	kdpC; potassium-transporting ATPase KdpC subunit
K06940	228819564668755	K06940; uncharacterized protein
K11104	228707926113046	melB; melibiose permease
K18581	228179624729129	ugl; unsaturated chondroitin disaccharide hydrolase [EC:3.2.1.180]
K01090	227956081163328	E3.1.3.16; protein phosphatase [EC:3.1.3.16]
K07277	227807869887561	SAM50, TOB55, bamA; outer membrane protein insertion porin family
K01844	227602808283778	kamD; beta-lysine 5,6-aminomutase alpha subunit [EC:5.4.3.3]
K00748	227371538376667	lpxB; lipid-A-disaccharide synthase [EC:2.4.1.182]
K01647	227128459438035	CS, gltA; citrate synthase [EC:2.3.3.1]
K01179	226923267982223	E3.2.1.4; endoglucanase [EC:3.2.1.4]
K00812	226902299362881	aspB; aspartate aminotransferase [EC:2.6.1.1]
K10540	2268655941198	mglB; methyl-galactoside transport system substrate-binding protein
K06887	2267069095669	K06887; uncharacterized protein
K00826	226382137186869	E2.6.1.42, ilvE; branched-chain amino acid aminotransferase [EC:2.6.1.42]
K00390	226356966707652	cysH; phosphoadenosine phosphosulfate reductase [EC:1.8.4.8 1.8.4.10]
K00766	226240461899474	trpD; anthranilate phosphoribosyltransferase [EC:2.4.2.18]
K03497	226201597898041	parB, spo0J; ParB family transcriptional regulator, chromosome partitioning protein
K02626	226040553594586	pdaD; arginine decarboxylase [EC:4.1.1.19]
K02114	225942259637581	ATPF1E, atpC; F-type H+-transporting ATPase subunit epsilon
K03438	225298416162167	mraW, rsmH; 16S rRNA (cytosine1402-N4)-methyltransferase [EC:2.1.1.199]
K15051	225213707486485	endA; DNA-entry nuclease
K02047	225116179675298	cysW; sulfate/thiosulfate transport system permease protein
K03532	22494774447717	torC; trimethylamine-N-oxide reductase (cytochrome c), cytochrome c-type subunit TorC
K18318	224863650987829	cpmD, carD; carbapenem biosynthesis protein, putative proline dehydrogenase [EC:1.5.-.-]
K13532	224803305736429	kinD; two-component system, sporulation sensor kinase D [EC:2.7.13.3]
K09004	224733295336898	K09004; uncharacterized protein
K02445	224521018087005	glpT; MFS transporter, OPA family, glycerol-3-phosphate transporter
K02065	224419544655564	mlaF, linL, mkl; phospholipid/cholesterol/gamma-HCH transport system ATP-binding protein
K02338	224259956864043	dnaN; DNA polymerase III subunit beta [EC:2.7.7.7]
K12997	224207251713914	rgpB; rhamnosyltransferase [EC:2.4.1.-]
K15270	223904881192583	sam; S-adenosylmethionine uptake transporter
K09973	223844572235819	K09973; uncharacterized protein
K01938	223821468359953	fhs; formate--tetrahydrofolate ligase [EC:6.3.4.3]
K01643	223747748249064	citF; citrate lyase subunit alpha / citrate CoA-transferase [EC:2.8.3.10]
K02039	223692263921204	phoU; phosphate transport system protein
K18968	223664630655108	adrA; diguanylate cyclase [EC:2.7.7.65]
K02523	223633173828049	ispB; octaprenyl-diphosphate synthase [EC:2.5.1.90]
K03465	223609775251666	thyX, thy1; thymidylate synthase (FAD) [EC:2.1.1.148]
K17675	223599210460293	SUPV3L1, SUV3; ATP-dependent RNA helicase SUPV3L1/SUV3 [EC:3.6.4.13]
K02500	223597011557438	hisF; imidazole glycerol-phosphate synthase subunit HisF [EC:4.3.2.10]
K03496	223563414600906	parA, soj; chromosome partitioning protein
K16787	223499593221639	ecfA2; energy-coupling factor transport system ATP-binding protein [EC:3.6.3.-]
K03569	223462499130993	mreB; rod shape-determining protein MreB and related proteins
K06606	223263906957985	iolI; 2-keto-myo-inositol isomerase [EC:5.3.99.11]
K00996	22314644886147	rfbP; undecaprenyl-phosphate galactose phosphotransferase [EC:2.7.8.6]
K15659	223112840443983	ofaB, arfB; arthrofactin-type cyclic lipopeptide synthetase B
K07009	223103989085727	gatD; lipid II isoglutaminyl synthase (glutamine-hydrolysing) [EC:6.3.5.13]
K11312	222809452554095	K11312; cupin 2 domain-containing protein
K03146	222806437106537	THI4, THI1; cysteine-dependent adenosine diphosphate thiazole synthase [EC:2.4.2.60]
K00241	222772206095987	sdhC, frdC; succinate dehydrogenase / fumarate reductase, cytochrome b subunit
K03790	222720183504563	rimJ; [ribosomal protein S5]-alanine N-acetyltransferase [EC:2.3.1.267]
K01358	222501182721841	clpP, CLPP; ATP-dependent Clp protease, protease subunit [EC:3.4.21.92]
K01858	222329690386046	INO1, ISYNA1; myo-inositol-1-phosphate synthase [EC:5.5.1.4]
K01740	222279314329605	metY; O-acetylhomoserine (thiol)-lyase [EC:2.5.1.49]
K03624	222196344932971	greA; transcription elongation factor GreA
K07085	221992857403456	K07085; putative transport protein
K03437	221854937476359	spoU; RNA methyltransferase, TrmH family
K07275	22174543424901	ompW; outer membrane protein
K10218	221251233497682	ligK, galC; 4-hydroxy-4-methyl-2-oxoglutarate aldolase [EC:4.1.3.17]
K13018	221232280476549	wbpD, wlbB; UDP-2-acetamido-3-amino-2,3-dideoxy-glucuronate N-acetyltransferase [EC:2.3.1.201]
K04030	221160184576273	eutQ; ethanolamine utilization protein EutQ
K11782	221017416617467	mqnA; chorismate dehydratase [EC:4.2.1.151]
K02113	22085415080073	ATPF1D, atpH; F-type H+-transporting ATPase subunit delta
K16262	22075493707809	PHS, POT1; polyamine:H+ symporter
K04564	220485315031435	SOD2; superoxide dismutase, Fe-Mn family [EC:1.15.1.1]
K00433	220332620375559	cpo; non-heme chloroperoxidase [EC:1.11.1.10]
K01243	220306364136406	mtnN, mtn, pfs; adenosylhomocysteine nucleosidase [EC:3.2.2.9]
K01755	220176093207708	argH, ASL; argininosuccinate lyase [EC:4.3.2.1]
K00919	22016276957389	ispE; 4-diphosphocytidyl-2-C-methyl-D-erythritol kinase [EC:2.7.1.148]
K06121	220097045577568	dhbC; glycerol dehydratase medium subunit [EC:4.2.1.30]
K19224	219565448794416	lytE, cwlF; peptidoglycan DL-endopeptidase LytE [EC:3.4.-.-]
K09949	219556100709233	K09949; uncharacterized protein
K02020	219502796202523	modA; molybdate transport system substrate-binding protein
K00969	218915209940222	nadD; nicotinate-nucleotide adenylyltransferase [EC:2.7.7.18]
K13653	218760121204315	K13653; AraC family transcriptional regulator
K08659	218641671015603	pepDA, pepDB; dipeptidase [EC:3.4.-.-]
K13283	218608434303013	fieF; ferrous-iron efflux pump FieF
K10541	218575177871114	mglC; methyl-galactoside transport system permease protein
K13919	218235641413256	pduD; propanediol dehydratase medium subunit [EC:4.2.1.28]
K03636	218207113377813	moaD, cysO; sulfur-carrier protein
K11646	21810134354578	K11646; 3-dehydroquinate synthase II [EC:1.4.1.24]
K02968	217796631575485	RP-S20, rpsT; small subunit ribosomal protein S20
K00350	217733220634261	nqrE; Na+-transporting NADH:ubiquinone oxidoreductase subunit E [EC:7.2.1.1]
K16182	217585755030341	pylD; 3-methylornithyl-N6-L-lysine dehydrogenase [EC:1.4.1.-]
K07752	217431465202952	CPD; carboxypeptidase D [EC:3.4.17.22]
K07654	21733555317694	mtrB; two-component system, OmpR family, sensor histidine kinase MtrB [EC:2.7.13.3]
K01531	217324470198065	mgtA, mgtB; P-type Mg2+ transporter [EC:7.2.2.14]
K14250	217129199946967	oxyN, snoaM, dpsY, aknW, mtmY; cyclase
K10907	217038488099638	K10907; aminotransferase [EC:2.6.1.-]
K03284	217034368463891	corA; magnesium transporter
K17094	217031558761782	ANXA6; annexin A6
K09707	216939543358852	K09707; uncharacterized protein
K06045	216902180131808	shc; squalene-hopene/tetraprenyl-beta-curcumene cyclase [EC:5.4.99.17 4.2.1.129]
K11473	21687928561657	glcF; glycolate oxidase iron-sulfur subunit
K07166	216824739110839	K07166; ACT domain-containing protein
K13059	216586900523122	nahK, lnpB; N-acetylhexosamine 1-kinase [EC:2.7.1.162]
K03554	216465949205026	rdgC; recombination associated protein RdgC
K00564	216277593528094	rsmC; 16S rRNA (guanine1207-N2)-methyltransferase [EC:2.1.1.172]
K03411	216118793585887	cheD; chemotaxis protein CheD [EC:3.5.1.44]
K01141	215927097085797	sbcB, exoI; exodeoxyribonuclease I [EC:3.1.11.1]
K06187	215844517757633	recR; recombination protein RecR
K01644	215414566143732	citE; citrate lyase subunit beta / citryl-CoA lyase [EC:4.1.3.34]
K07461	215201525794843	K07461; putative endonuclease
K02034	215184708600556	ABC.PE.P1; peptide/nickel transport system permease protein
K02313	215002808312691	dnaA; chromosomal replication initiator protein
K02021	214936960973583	ABC.MR; putative ABC transport system ATP-binding protein
K00874	214895695950948	kdgK; 2-dehydro-3-deoxygluconokinase [EC:2.7.1.45]
K16254	214580392082896	mxaJ; mxaJ protein
K06209	214505485587186	pheB; chorismate mutase [EC:5.4.99.5]
K03457	214039086670075	TC.NCS1; nucleobase:cation symporter-1, NCS1 family
K03225	213931048515888	yscQ, sctQ, hrcQ, ssaQ, spaO; type III secretion protein Q
K02794	21387884107707	manX; mannose PTS system EIIAB component [EC:2.7.1.191]
K02837	213783580376991	prfC; peptide chain release factor 3
K00091	213430170260163	E1.1.1.219; dihydroflavonol-4-reductase [EC:1.1.1.219]
K02913	213416084607406	RP-L33, MRPL33, rpmG; large subunit ribosomal protein L33
K05571	21341091741957	mnhG, mrpG; multicomponent Na+:H+ antiporter subunit G
K00077	213298837966311	panE, apbA; 2-dehydropantoate 2-reductase [EC:1.1.1.169]
K11719	213257743473674	lptC; lipopolysaccharide export system protein LptC
K00121	213204422761935	frmA, ADH5, adhC; S-(hydroxymethyl)glutathione dehydrogenase / alcohol dehydrogenase [EC:1.1.1.284 1.1.1.1]
K02914	213163861891177	RP-L34, MRPL34, rpmH; large subunit ribosomal protein L34
K00683	21286380290137	QPCT; glutaminyl-peptide cyclotransferase [EC:2.3.2.5]
K00005	212847432531404	gldA; glycerol dehydrogenase [EC:1.1.1.6]
K01961	21278003317771	accC; acetyl-CoA carboxylase, biotin carboxylase subunit [EC:6.4.1.2 6.3.4.14]
K02662	212662155224011	pilM; type IV pilus assembly protein PilM
K08218	212408079025135	ampG; MFS transporter, PAT family, beta-lactamase induction signal transducer AmpG
K00060	212261979227931	tdh; threonine 3-dehydrogenase [EC:1.1.1.103]
K03567	21213328732029	gcvR; glycine cleavage system transcriptional repressor
K02919	21200875770459	RP-L36, MRPL36, rpmJ; large subunit ribosomal protein L36
K01673	211914762990468	cynT, can; carbonic anhydrase [EC:4.2.1.1]
K05791	2119097179108	terZ; tellurium resistance protein TerZ
K00791	211833655261945	miaA, TRIT1; tRNA dimethylallyltransferase [EC:2.5.1.75]
K01620	211736825992643	ltaE; threonine aldolase [EC:4.1.2.48]
K03789	211699890835343	rimI; [ribosomal protein S18]-alanine N-acetyltransferase [EC:2.3.1.266]
K03770	211618495829259	ppiD; peptidyl-prolyl cis-trans isomerase D [EC:5.2.1.8]
K09065	211420624823919	argF; N-acetylornithine carbamoyltransferase [EC:2.1.3.9]
K19693	211403883819028	tfoS; AraC family transcriptional regulator, chitin signaling transcriptional activator
K01591	211307445524229	pyrF; orotidine-5'-phosphate decarboxylase [EC:4.1.1.23]
K12132	21110632376959	prkC, stkP; eukaryotic-like serine/threonine-protein kinase [EC:2.7.11.1]
K01129	21093200721853	dgt; dGTPase [EC:3.1.5.1]
K18148	210680663628813	rtcB; release factor H-coupled RctB family protein
K03307	2105461706564	TC.SSS; solute:Na+ symporter, SSS family
K06923	210421013145226	K06923; uncharacterized protein
K01039	21024259235425	gctA; glutaconate CoA-transferase, subunit A [EC:2.8.3.12]
K00395	210194433748851	aprB; adenylylsulfate reductase, subunit B [EC:1.8.99.2]
K02601	20991185616071	nusG; transcription termination/antitermination protein NusG
K00170	209695772358848	porB; pyruvate ferredoxin oxidoreductase beta subunit [EC:1.2.7.1]
K09792	209673803894876	K09792; uncharacterized protein
K11968	209368916869185	ARIH1; ariadne-1 [EC:2.3.2.31]
K00318	209201909478328	PRODH, fadM, putB; proline dehydrogenase [EC:1.5.5.2]
K10206	209148630364264	E2.6.1.83; LL-diaminopimelate aminotransferase [EC:2.6.1.83]
K01361	208868665726912	E3.4.21.96; lactocepin [EC:3.4.21.96]
K02283	208486989283243	cpaF, tadA; pilus assembly protein CpaF [EC:7.4.2.8]
K17248	208463651303775	pglJ; N-acetylgalactosamine-N,N'-diacetylbacillosaminyl-diphospho-undecaprenol 4-alpha-N-acetylgalactosaminyltransferase [EC:2.4.1.291]
K07738	20843468159402	nrdR; transcriptional repressor NrdR
K00951	208419959913858	relA; GTP pyrophosphokinase [EC:2.7.6.5]
K15024	208320611135693	K15024; putative phosphotransacetylase [EC:2.3.1.8]
K11692	20821608660664	K11692, dctR; two-component system, CitB family, response regulator DctR
K05782	208206729219749	benE; benzoate membrane transport protein
K03530	208159626603205	hupB; DNA-binding protein HU-beta
K06042	208066383722487	cobH-cbiC; precorrin-8X/cobalt-precorrin-8 methylmutase [EC:5.4.99.61 5.4.99.60]
K03269	207966640125286	lpxH; UDP-2,3-diacylglucosamine hydrolase [EC:3.6.1.54]
K13990	207934334361689	FTCD; glutamate formiminotransferase / formiminotetrahydrofolate cyclodeaminase [EC:2.1.2.5 4.3.1.4]
K19143	207879841273828	csx1; CRISPR-associated protein Csx1
K13016	207846741917078	wbpB; UDP-N-acetyl-2-amino-2-deoxyglucuronate dehydrogenase [EC:1.1.1.335]
K02481	207795602127392	flgR; two-component system, NtrC family, response regulator
K17734	207608523311788	aprX; serine protease AprX [EC:3.4.21.-]
K01297	20753620323823	ldcA; muramoyltetrapeptide carboxypeptidase [EC:3.4.17.13]
K03760	207455829713507	eptA, pmrC; lipid A ethanolaminephosphotransferase [EC:2.7.8.43]
K01963	207397355640068	accD; acetyl-CoA carboxylase carboxyl transferase subunit beta [EC:6.4.1.2 2.1.3.15]
K02453	207386810224159	gspD; general secretion pathway protein D
K10681	207113711988448	saeS; two-component system, OmpR family, sensor histidine kinase SaeS [EC:2.7.13.3]
K11068	206794362730752	hlyIII; hemolysin III
K11601	206782199879063	mntC; manganese transport system substrate-binding protein
K03316	206644975150123	TC.CPA1; monovalent cation:H+ antiporter, CPA1 family
K01178	206510050031054	SGA1; glucoamylase [EC:3.2.1.3]
K05813	206373291661305	ugpB; sn-glycerol 3-phosphate transport system substrate-binding protein
K11921	206310400529162	cynR; LysR family transcriptional regulator, cyn operon transcriptional activator
K09001	206196131212683	anmK; anhydro-N-acetylmuramic acid kinase [EC:2.7.1.170]
K00510	206123747541494	HMOX1; heme oxygenase 1 [EC:1.14.14.18]
K01788	206054500440956	nanE; N-acylglucosamine-6-phosphate 2-epimerase [EC:5.1.3.9]
K16844	205813868107886	comC; (2R)-3-sulfolactate dehydrogenase (NADP+) [EC:1.1.1.338]
K01213	20580866881515	E3.2.1.67; galacturan 1,4-alpha-galacturonidase [EC:3.2.1.67]
K00954	205505373058875	E2.7.7.3A, coaD, kdtB; pantetheine-phosphate adenylyltransferase [EC:2.7.7.3]
K02454	205058134657849	gspE; general secretion pathway protein E [EC:7.4.2.8]
K11604	20495511468285	sitA; manganese/iron transport system substrate-binding protein
K02282	20475087938862	cpaE, tadZ; pilus assembly protein CpaE
K05922	204610706236613	hydB; quinone-reactive Ni/Fe-hydrogenase large subunit [EC:1.12.5.1]
K15527	204437053031371	K15527; cysteate synthase [EC:2.5.1.76]
K01241	204385005239471	amn; AMP nucleosidase [EC:3.2.2.4]
K07480	204363319744855	insB; insertion element IS1 protein InsB
K07787	204358546459823	cusA, silA; copper/silver efflux system protein
K02052	204171196802794	ABC.SP.A; putative spermidine/putrescine transport system ATP-binding protein
K01731	204050131963152	pelW; pectate disaccharide-lyase [EC:4.2.2.9]
K07148	203881697740544	K07148; uncharacterized protein
K02012	203493121815234	afuA, fbpA; iron(III) transport system substrate-binding protein
K09778	20346836440865	lpxJ; Kdo2-lipid IVA 3' secondary acyltransferase [EC:2.3.1.-]
K18475	203242345460166	fliB; lysine-N-methylase [EC:2.1.1.-]
K02073	20320018634295	metQ; D-methionine transport system substrate-binding protein
K06298	202853895953027	gerM; germination protein M
K13280	202752866358255	SEC11, sipW; signal peptidase I [EC:3.4.21.89]
K17320	202674898258587	lplC; putative aldouronate transport system permease protein
K07991	202627403815741	flaK; archaeal preflagellin peptidase FlaK [EC:3.4.23.52]
K07483	202506254055613	K07483; transposase
K11959	202357941376266	urtA; urea transport system substrate-binding protein
K00600	202310024482675	glyA, SHMT; glycine hydroxymethyltransferase [EC:2.1.2.1]
K11704	202261165164679	mtsA; iron/zinc/manganese/copper transport system substrate-binding protein
K01595	202173984336892	ppc; phosphoenolpyruvate carboxylase [EC:4.1.1.31]
K02986	201976756816156	RP-S4, rpsD; small subunit ribosomal protein S4
K00942	201970649717649	E2.7.4.8, gmk; guanylate kinase [EC:2.7.4.8]
K02190	201847160787931	cbiK; sirohydrochlorin cobaltochelatase [EC:4.99.1.3]
K05499	201819272746021	cytR; LacI family transcriptional regulator, repressor for deo operon, udp, cdd, tsx, nupC, and nupG
K20074	201760629704268	prpC, phpP; PPM family protein phosphatase [EC:3.1.3.16]
K00764	201462870286739	purF, PPAT; amidophosphoribosyltransferase [EC:2.4.2.14]
K02892	200980319995476	RP-L23, MRPL23, rplW; large subunit ribosomal protein L23
K03839	200692386935269	fldA, nifF, isiB; flavodoxin I
K18013	200615589767291	kce; 3-keto-5-aminohexanoate cleavage enzyme [EC:2.3.1.247]
K19081	200223261995079	braS, bceS; two-component system, OmpR family, sensor histidine kinase BraS/BceS [EC:2.7.13.3]
K02387	200049203570476	flgB; flagellar basal-body rod protein FlgB
K03545	199301976458518	tig; trigger factor
K15666	199223678432846	K15666, ppsC, fenE; fengycin family lipopeptide synthetase C
K06859	198877090824961	pgi1; glucose-6-phosphate isomerase, archaeal [EC:5.3.1.9]
K00651	19860437652888	metA; homoserine O-succinyltransferase/O-acetyltransferase [EC:2.3.1.46 2.3.1.31]
K00759	198375880020061	APRT, apt; adenine phosphoribosyltransferase [EC:2.4.2.7]
K01881	198315894483131	PARS, proS; prolyl-tRNA synthetase [EC:6.1.1.15]
K01809	198013013838208	manA, MPI; mannose-6-phosphate isomerase [EC:5.3.1.8]
K08307	197939013316775	mltD, dniR; membrane-bound lytic murein transglycosylase D [EC:4.2.2.-]
K01207	197858610861258	nagZ; beta-N-acetylhexosaminidase [EC:3.2.1.52]
K07263	197500239508255	pqqL; zinc protease [EC:3.4.24.-]
K00615	197369294132956	E2.2.1.1, tktA, tktB; transketolase [EC:2.2.1.1]
K02412	197259551850084	fliI; flagellum-specific ATP synthase [EC:7.4.2.8]
K07506	197093367202283	K07506; AraC family transcriptional regulator
K03012	196661792002686	RPB4, POLR2D; DNA-directed RNA polymerase II subunit RPB4
K06236	196148228475241	COL1A; collagen type I alpha
K02389	196113784939806	flgD; flagellar basal-body rod modification protein FlgD
K06390	195990838029195	spoIIIAA; stage III sporulation protein AA
K02799	195595276994334	: No such data.
K03517	195451744140225	nadA; quinolinate synthase [EC:2.5.1.72]
K07706	19540669754994	agrC, blpH, fsrC; two-component system, LytTR family, sensor histidine kinase AgrC [EC:2.7.13.3]
K07803	195391980145191	zraP; zinc resistance-associated protein
K19036	195239953025452	IGHMBP2; ATP-dependent RNA/DNA helicase IGHMBP2 [EC:3.6.4.12 3.6.4.13]
K01628	195215147751192	fucA; L-fuculose-phosphate aldolase [EC:4.1.2.17]
K00849	195156642712317	galK; galactokinase [EC:2.7.1.6]
K11072	195151291225896	potA; spermidine/putrescine transport system ATP-binding protein [EC:7.6.2.11]
K03429	195133474929255	ugtP; processive 1,2-diacylglycerol beta-glucosyltransferase [EC:2.4.1.315]
K03824	195105200575347	yhbS; putative acetyltransferase [EC:2.3.1.-]
K03892	195096967354751	arsR; ArsR family transcriptional regulator, arsenate/arsenite/antimonite-responsive transcriptional repressor
K07323	194975432335219	mlaC; phospholipid transport system substrate-binding protein
K12257	19489493220664	secDF; SecD/SecF fusion protein
K03897	19486338992335	iucD; lysine N6-hydroxylase [EC:1.14.13.59]
K03582	194579932013146	recB; exodeoxyribonuclease V beta subunit [EC:3.1.11.5]
K01200	194552392622575	pulA; pullulanase [EC:3.2.1.41]
K03547	194528469629574	sbcD, mre11; DNA repair protein SbcD/Mre11
K01056	194401210142846	PTH1, pth, spoVC; peptidyl-tRNA hydrolase, PTH1 family [EC:3.1.1.29]
K02408	194315341370431	fliE; flagellar hook-basal body complex protein FliE
K01847	194284304865411	MUT; methylmalonyl-CoA mutase [EC:5.4.99.2]
K00850	194193463421681	pfkA, PFK; 6-phosphofructokinase 1 [EC:2.7.1.11]
K01089	194000678897493	hisB; imidazoleglycerol-phosphate dehydratase / histidinol-phosphatase [EC:4.2.1.19 3.1.3.15]
K03801	193908658617447	lipB; lipoyl(octanoyl) transferase [EC:2.3.1.181]
K02800	193878024150667	mtlA, cmtA; mannitol PTS system EIICBA or EIICB component [EC:2.7.1.197]
K07008	193615097641384	egtC; gamma-glutamyl hercynylcysteine S-oxide hydrolase [EC:3.5.1.118]
K09824	193569421824292	virK; uncharacterized protein
K01845	193424240477925	hemL; glutamate-1-semialdehyde 2,1-aminomutase [EC:5.4.3.8]
K06189	193265565602533	corC; magnesium and cobalt transporter
K02180	193245044104929	BUB3; cell cycle arrest protein BUB3
K07120	193215558671126	K07120; uncharacterized protein
K06979	193140709317794	mph; macrolide phosphotransferase
K11777	193137424534365	K11777; HAD superfamily phosphatase
K07106	193117511143487	murQ; N-acetylmuramic acid 6-phosphate etherase [EC:4.2.1.126]
K14168	192908765003472	CTU1, NCS6; cytoplasmic tRNA 2-thiolation protein 1 [EC:2.7.7.-]
K17319	192875338490072	lplB; putative aldouronate transport system permease protein
K00483	192809350613871	hpaB; 4-hydroxyphenylacetate 3-monooxygenase [EC:1.14.14.9]
K07560	192711285599113	dtd, DTD; D-aminoacyl-tRNA deacylase [EC:3.1.1.96]
K04748	19246089852632	norQ; nitric oxide reductase NorQ protein
K01893	192079510228075	NARS, asnS; asparaginyl-tRNA synthetase [EC:6.1.1.22]
K02806	192020433336021	ptsN; nitrogen PTS system EIIA component [EC:2.7.1.-]
K00348	192003555013292	nqrC; Na+-transporting NADH:ubiquinone oxidoreductase subunit C [EC:7.2.1.1]
K02167	191917675060789	betI; TetR/AcrR family transcriptional regulator, transcriptional repressor of bet genes
K02624	191913502844584	pcaR; IclR family transcriptional regulator, pca regulon regulatory protein
K15664	191901737860848	K15664, ppsA, fenC; fengycin family lipopeptide synthetase A
K02045	191900705292981	cysA; sulfate/thiosulfate transport system ATP-binding protein [EC:7.3.2.3]
K09857	191889953064375	K09857; uncharacterized protein
K19091	191809835747848	cas6; CRISPR-associated endoribonuclease Cas6 [EC:3.1.-.-]
K03455	191708777005198	TC.KEF; monovalent cation:H+ antiporter-2, CPA2 family
K02558	191654489384403	mpl; UDP-N-acetylmuramate: L-alanyl-gamma-D-glutamyl-meso-diaminopimelate ligase [EC:6.3.2.45]
K01753	191645979119948	dsdA; D-serine dehydratase [EC:4.3.1.18]
K02863	191409871977114	RP-L1, MRPL1, rplA; large subunit ribosomal protein L1
K14645	191283912734126	K14645; serine protease [EC:3.4.21.-]
K03687	191198646159055	GRPE; molecular chaperone GrpE
K09946	191167905723414	K09946; uncharacterized protein
K08309	191000227366179	slt; soluble lytic murein transglycosylase [EC:4.2.2.-]
K07771	190898597059739	basR; two-component system, OmpR family, response regulator BasR
K11969	19089565976936	ARIH2; ariadne-2 [EC:2.3.2.31]
K00703	190824815340435	glgA; starch synthase [EC:2.4.1.21]
K01071	190577016983754	MCH; medium-chain acyl-[acyl-carrier-protein] hydrolase [EC:3.1.2.21]
K01657	19033334230199	trpE; anthranilate synthase component I [EC:4.1.3.27]
K06423	190100205946271	sspF; small acid-soluble spore protein F (minor alpha/beta-type SASP)
K00772	189849720297688	mtaP, MTAP; 5'-methylthioadenosine phosphorylase [EC:2.4.2.28]
K15599	189771967862371	thiX; putative hydroxymethylpyrimidine transport system permease protein
K15772	189731968083553	ganQ; arabinogalactan oligomer / maltooligosaccharide transport system permease protein
K02405	189702415937916	fliA; RNA polymerase sigma factor for flagellar operon FliA
K00797	189556117553933	speE, SRM, SPE3; spermidine synthase [EC:2.5.1.16]
K08304	189381899363417	mltA; membrane-bound lytic murein transglycosylase A [EC:4.2.2.-]
K02996	189289084302372	RP-S9, MRPS9, rpsI; small subunit ribosomal protein S9
K13684	189200754323045	wcaC; putative colanic acid biosynthesis glycosyltransferase [EC:2.4.-.-]
K01802	189175319278121	E5.2.1.8; peptidylprolyl isomerase [EC:5.2.1.8]
K09749	188648179420969	K09749; uncharacterized protein
K03631	188331006500342	recN; DNA repair protein RecN (Recombination protein N)
K03652	188200671763064	MPG; DNA-3-methyladenine glycosylase [EC:3.2.2.21]
K16963	188094132609084	yxeO; putative S-methylcysteine transport system ATP-binding protein
K03657	187962884712619	uvrD, pcrA; DNA helicase II / ATP-dependent DNA helicase PcrA [EC:3.6.4.12]
K06396	18791512830072	spoIIIAG; stage III sporulation protein AG
K01848	18791406593391	E5.4.99.2A, mcmA1; methylmalonyl-CoA mutase, N-terminal domain [EC:5.4.99.2]
K05896	187910841180898	scpA; segregation and condensation protein A
K09859	187798678905943	K09859; uncharacterized protein
K03885	187732484965208	ndh; NADH:ubiquinone reductase (H+-translocating) [EC:7.1.1.2]
K09458	187719145110084	fabF, OXSM, CEM1; 3-oxoacyl-[acyl-carrier-protein] synthase II [EC:2.3.1.179]
K02530	187687350579229	lacR; DeoR family transcriptional regulator, lactose phosphotransferase system repressor
K02911	187563118994242	RP-L32, MRPL32, rpmF; large subunit ribosomal protein L32
K10947	187514941363217	padR; PadR family transcriptional regulator, regulatory protein PadR
K19505	187456799318976	gfrR; sigma-54 dependent transcriptional regulator, gfr operon transcriptional activator
K01515	187383894167142	nudF; ADP-ribose pyrophosphatase [EC:3.6.1.13]
K07709	187357174529848	zraS, hydH; two-component system, NtrC family, sensor histidine kinase HydH [EC:2.7.13.3]
K02439	187341756744699	glpE; thiosulfate sulfurtransferase [EC:2.8.1.1]
K05565	187308826098751	mnhA, mrpA; multicomponent Na+:H+ antiporter subunit A
K08297	187125261419502	caiA; crotonobetainyl-CoA dehydrogenase [EC:1.3.8.13]
K07590	187023585879017	RP-L7A, rplGB; large subunit ribosomal protein L7A
K00534	187014862994347	E1.12.7.2S; ferredoxin hydrogenase small subunit [EC:1.12.7.2]
K00955	186922532176206	cysNC; bifunctional enzyme CysN/CysC [EC:2.7.7.4 2.7.1.25]
K09939	186762990506163	K09939; uncharacterized protein
K02204	186698072357086	thrB2; homoserine kinase type II [EC:2.7.1.39]
K07093	186343140008494	K07093; uncharacterized protein
K00760	186265601419568	hprT, hpt, HPRT1; hypoxanthine phosphoribosyltransferase [EC:2.4.2.8]
K01438	186255646554697	argE; acetylornithine deacetylase [EC:3.5.1.16]
K19170	186052749825143	dndC; DNA sulfur modification protein DndC
K07116	185871059501744	pvdQ, quiP; acyl-homoserine-lactone acylase [EC:3.5.1.97]
K12678	185855015524676	aidA-I, misL; autotransporter family porin
K09978	185785630508707	K09978; uncharacterized protein
K03095	18576368406659	sprL; SprT-like protein
K16165	185513355448488	nagK; fumarylpyruvate hydrolase [EC:3.7.1.20]
K07574	18543477189293	yhbY; RNA-binding protein
K16924	185359421789042	mtsT; energy-coupling factor transport system substrate-specific component
K00956	18534318583581	cysN; sulfate adenylyltransferase subunit 1 [EC:2.7.7.4]
K02906	185125298095236	RP-L3, MRPL3, rplC; large subunit ribosomal protein L3
K12972	184800055411123	ghrA; glyoxylate/hydroxypyruvate reductase [EC:1.1.1.79 1.1.1.81]
K01906	18476580664221	bioW; 6-carboxyhexanoate--CoA ligase [EC:6.2.1.14]
K06178	184704220675792	rluB; 23S rRNA pseudouridine2605 synthase [EC:5.4.99.22]
K03046	184597521157292	rpoC; DNA-directed RNA polymerase subunit beta' [EC:2.7.7.6]
K03101	18447139463596	lspA; signal peptidase II [EC:3.4.23.36]
K12143	184432629710077	hyfH; hydrogenase-4 component H
K04069	184340096938072	pflA, pflC, pflE; pyruvate formate lyase activating enzyme [EC:1.97.1.4]
K06904	184047197182948	K06904; uncharacterized protein
K03474	184020627698288	pdxJ; pyridoxine 5-phosphate synthase [EC:2.6.99.2]
K01994	183761733394346	gerE; LuxR family transcriptional regulator, transcriptional regulator of spore coat protein
K04759	183703698531594	feoB; ferrous iron transport protein B
K03074	183652582668929	secF; preprotein translocase subunit SecF
K07082	183611909621471	K07082; UPF0755 protein
K15460	183567540547555	yfiC, trmX; tRNA1Val (adenine37-N6)-methyltransferase [EC:2.1.1.223]
K05569	183447337179914	mnhE, mrpE; multicomponent Na+:H+ antiporter subunit E
K00343	183254967067727	nuoN; NADH-quinone oxidoreductase subunit N [EC:7.1.1.2]
K00929	183202898027283	buk; butyrate kinase [EC:2.7.2.7]
K00099	183137250061672	dxr; 1-deoxy-D-xylulose-5-phosphate reductoisomerase [EC:1.1.1.267]
K01720	183083560960921	prpD; 2-methylcitrate dehydratase [EC:4.2.1.79]
K06044	18303075274476	treY, glgY; (1->4)-alpha-D-glucan 1-alpha-D-glucosylmutase [EC:5.4.99.15]
K03043	18300193118121	rpoB; DNA-directed RNA polymerase subunit beta [EC:2.7.7.6]
K00210	182838644649397	: No such data.
K07656	18280537646554	trcS; two-component system, OmpR family, sensor histidine kinase TrcS [EC:2.7.13.3]
K19506	182774011641227	gfrA; fructoselysine/glucoselysine PTS system EIIA component [EC:2.7.1.-]
K17810	182670534732567	asl; D-aspartate ligase [EC:6.3.1.12]
K01523	182528469763897	hisE; phosphoribosyl-ATP pyrophosphohydrolase [EC:3.6.1.31]
K02355	182463525652668	fusA, GFM, EFG; elongation factor G
K02441	182391255291333	glpG; GlpG protein
K03935	182345740832529	NDUFS2; NADH dehydrogenase (ubiquinone) Fe-S protein 2 [EC:7.1.1.2]
K00425	182237130947307	cydA; cytochrome bd ubiquinol oxidase subunit I [EC:7.1.1.7]
K11720	182212765691081	lptG; lipopolysaccharide export system permease protein
K00978	182191471028271	rfbF; glucose-1-phosphate cytidylyltransferase [EC:2.7.7.33]
K07667	182040397827205	kdpE; two-component system, OmpR family, KDP operon response regulator KdpE
K13017	182017682549143	wbpE, wlbC; UDP-2-acetamido-2-deoxy-ribo-hexuluronate aminotransferase [EC:2.6.1.98]
K07001	181847759178304	K07001; NTE family protein
K02864	181713415422836	RP-L10, MRPL10, rplJ; large subunit ribosomal protein L10
K19971	181629146989865	psaA, scaA; manganese/zinc transport system substrate-binding protein
K03179	181531956856223	ubiA; 4-hydroxybenzoate polyprenyltransferase [EC:2.5.1.39]
K16363	181010170940865	lpxC-fabZ; UDP-3-O-[3-hydroxymyristoyl] N-acetylglucosamine deacetylase / 3-hydroxyacyl-[acyl-carrier-protein] dehydratase [EC:3.5.1.108 4.2.1.59]
K01854	180749103917169	glf; UDP-galactopyranose mutase [EC:5.4.99.9]
K05020	180602100644104	opuD, betL; glycine betaine transporter
K16923	180537132049382	qrtT; energy-coupling factor transport system substrate-specific component
K03219	180245439670585	yscC, sctC, ssaC; type III secretion protein C
K06410	180230756914512	spoVFA; dipicolinate synthase subunit A
K01462	180196793527525	PDF, def; peptide deformylase [EC:3.5.1.88]
K19955	180004969541467	adh2; alcohol dehydrogenase [EC:1.1.1.-]
K01429	179898593565308	ureB; urease subunit beta [EC:3.5.1.5]
K00423	179881723705376	E1.10.3.3; L-ascorbate oxidase [EC:1.10.3.3]
K07304	179816119288147	msrA; peptide-methionine (S)-S-oxide reductase [EC:1.8.4.11]
K03612	179741337389016	rnfG; Na+-translocating ferredoxin:NAD+ oxidoreductase subunit G
K00066	179587897934961	algD; GDP-mannose 6-dehydrogenase [EC:1.1.1.132]
K02195	179387866638028	ccmC; heme exporter protein C
K02907	179313910431669	RP-L30, MRPL30, rpmD; large subunit ribosomal protein L30
K01468	179301485291931	hutI, AMDHD1; imidazolonepropionase [EC:3.5.2.7]
K07177	179261318657475	K07177; Lon-like protease
K02529	179148157446798	lacI, galR; LacI family transcriptional regulator
K03335	179100463331217	iolE; inosose dehydratase [EC:4.2.1.44]
K11443	179087019933575	divK; two-component system, cell cycle response regulator DivK
K07048	179081166082257	PTER, php; phosphotriesterase-related protein
K01082	178941669877614	cysQ, MET22, BPNT1; 3'(2'), 5'-bisphosphate nucleotidase [EC:3.1.3.7]
K07007	178880963519754	baiN; 3-dehydro-bile acid Delta4,6-reductase [EC:1.3.1.114]
K07458	17882765210815	vsr; DNA mismatch endonuclease, patch repair protein [EC:3.1.-.-]
K07274	178809122192261	mipA, ompV; MipA family protein
K01839	17874419897355	deoB; phosphopentomutase [EC:5.4.2.7]
K19271	178731767931385	catA; chloramphenicol O-acetyltransferase type A [EC:2.3.1.28]
K03727	178717131380971	helY; ATP-dependent RNA helicase HelY [EC:3.6.4.-]
K01696	178666881734179	trpB; tryptophan synthase beta chain [EC:4.2.1.20]
K14654	178624316138622	RIB7, arfC; 2,5-diamino-6-(ribosylamino)-4(3H)-pyrimidinone 5'-phosphate reductase [EC:1.1.1.302]
K19429	178492504885792	epsM; acetyltransferase EpsM [EC:2.3.1.-]
K10773	178381206003672	NTH; endonuclease III [EC:4.2.99.18]
K01712	178359198711418	hutU, UROC1; urocanate hydratase [EC:4.2.1.49]
K04651	178329830163715	hypA, hybF; hydrogenase nickel incorporation protein HypA/HybF
K02521	178267726379006	ilvY; LysR family transcriptional regulator, positive regulator for ilvC
K02046	178007389592128	cysU; sulfate/thiosulfate transport system permease protein
K06378	177993640353725	spoIIAA; stage II sporulation protein AA (anti-sigma F factor antagonist)
K01409	177781439418904	KAE1, tsaD, QRI7; N6-L-threonylcarbamoyladenine synthase [EC:2.3.1.234]
K12543	177728007970879	lapE; outer membrane protein, adhesin transport system
K09766	177576802642704	K09766; uncharacterized protein
K04065	17756676527893	osmY; hyperosmotically inducible periplasmic protein
K07147	177560415126662	msrP; methionine sulfoxide reductase catalytic subunit [EC:1.8.-.-]
K00769	177507689221331	gpt; xanthine phosphoribosyltransferase [EC:2.4.2.22]
K07023	177466847488527	K07023; putative hydrolases of HD superfamily
K02856	17745593021938	rhaT; L-rhamnose-H+ transport protein
K18991	177289836470207	mtrA; AraC family transcriptional regulator, activator of mtrCDE
K02007	177216667283466	cbiM; cobalt/nickel transport system permease protein
K00809	17701608240863	DHPS, dys; deoxyhypusine synthase [EC:2.5.1.46]
K00783	176808718609064	rlmH; 23S rRNA (pseudouridine1915-N3)-methyltransferase [EC:2.1.1.177]
K00645	176795824073526	fabD, MCAT, MCT1; [acyl-carrier-protein] S-malonyltransferase [EC:2.3.1.39]
K03719	17665660172627	lrp; Lrp/AsnC family transcriptional regulator, leucine-responsive regulatory protein
K01711	176350929077474	gmd, GMDS; GDPmannose 4,6-dehydratase [EC:4.2.1.47]
K01790	176218773534907	rfbC, rmlC; dTDP-4-dehydrorhamnose 3,5-epimerase [EC:5.1.3.13]
K03523	176188335661554	bioY; biotin transport system substrate-specific component
K01185	175995600941495	E3.2.1.17; lysozyme [EC:3.2.1.17]
K16950	17585427402404	asrA; anaerobic sulfite reductase subunit A
K02217	175747014605317	ftnA, ftn; ferritin [EC:1.16.3.2]
K07114	175612907348442	yfbK; Ca-activated chloride channel homolog
K19075	17560751048843	cst2, cas7; CRISPR-associated protein Cst2
K01934	175404619439752	MTHFS; 5-formyltetrahydrofolate cyclo-ligase [EC:6.3.3.2]
K03643	17536493804524	lptE, rlpB; LPS-assembly lipoprotein
K15587	175332966270552	nikD, cntD; nickel transport system ATP-binding protein [EC:7.2.2.11]
K09774	175287546409659	lptA; lipopolysaccharide export system protein LptA
K18221	175065575605754	tetX; tetracycline 11a-monooxygenase, tetracycline resistance protein [EC:1.14.13.231]
K01725	174943057790807	cynS; cyanate lyase [EC:4.2.1.104]
K07727	174915430310558	K07727; putative transcriptional regulator
K11754	174885633323948	folC; dihydrofolate synthase / folylpolyglutamate synthase [EC:6.3.2.12 6.3.2.17]
K07405	174459050951688	E3.2.1.1A; alpha-amylase [EC:3.2.1.1]
K08220	174377261880601	FLVCR, SLC49A1_2; MFS transporter, FLVCR family, feline leukemia virus subgroup C receptor-related protein
K07718	174230838929168	yesM; two-component system, sensor histidine kinase YesM [EC:2.7.13.3]
K03559	174181959473203	exbD; biopolymer transport protein ExbD
K05962	174064393639335	: No such data.
K00662	173949399572843	aacC; aminoglycoside 3-N-acetyltransferase [EC:2.3.1.81]
K02503	173849517336047	HINT1, hinT, hit; histidine triad (HIT) family protein
K11904	173526769741533	vgrG; type VI secretion system secreted protein VgrG
K06884	173198375964285	K06884; uncharacterized protein
K13412	173058843007349	CPK; calcium-dependent protein kinase [EC:2.7.11.1]
K07444	173046859624993	ypsC; putative N6-adenine-specific DNA methylase [EC:2.1.1.-]
K02575	172583178882825	NRT, narK, nrtP, nasA; MFS transporter, NNP family, nitrate/nitrite transporter
K20090	172474466075108	vioC; violacein synthase [EC:1.14.13.224]
K02890	17238928971184	RP-L22, MRPL22, rplV; large subunit ribosomal protein L22
K15127	172281305001459	TADA2B; transcriptional adapter 2-beta
K01091	172244626024039	gph; phosphoglycolate phosphatase [EC:3.1.3.18]
K01737	172168837343762	queD, ptpS, PTS; 6-pyruvoyltetrahydropterin/6-carboxytetrahydropterin synthase [EC:4.2.3.12 4.1.2.50]
K01255	172113268427614	CARP, pepA; leucyl aminopeptidase [EC:3.4.11.1]
K18346	172112231655034	vanW; vancomycin resistance protein VanW
K03488	172082801709559	licT, bglG; beta-glucoside operon transcriptional antiterminator
K02879	171912957222312	RP-L17, MRPL17, rplQ; large subunit ribosomal protein L17
K11384	171793647001319	algB; two-component system, NtrC family, response regulator AlgB
K09923	171540203261196	K09923; uncharacterized protein
K01008	171465444202574	selD, SEPHS; selenide, water dikinase [EC:2.7.9.3]
K03749	171431579493809	dedD; DedD protein
K07777	171394667892752	degS; two-component system, NarL family, sensor histidine kinase DegS [EC:2.7.13.3]
K17602	1713768437152	YLPM1; YLP motif-containing protein 1
K08700	171215079945866	ccmO; carbon dioxide concentrating mechanism protein CcmO
K02909	171094276290487	RP-L31, rpmE; large subunit ribosomal protein L31
K09692	171079870340402	tagG; teichoic acid transport system permease protein
K02119	171066760896977	ATPVC, ntpC, atpC; V/A-type H+/Na+-transporting ATPase subunit C
K01941	17104203409464	E6.3.4.6; urea carboxylase [EC:6.3.4.6]
K02243	170849809553703	comGA; competence protein ComGA
K19055	170805587528629	prdX, proX; Ala-tRNA(Pro) deacylase [EC:3.1.1.-]
K03154	170742201024199	thiS; sulfur carrier protein
K03732	170665385234488	rhlB; ATP-dependent RNA helicase RhlB [EC:3.6.4.13]
K01546	170498748572696	kdpA; potassium-transporting ATPase potassium-binding subunit
K00012	170496228410066	UGDH, ugd; UDPglucose 6-dehydrogenase [EC:1.1.1.22]
K01295	170473746433692	cpg; glutamate carboxypeptidase [EC:3.4.17.11]
K07006	170466686914542	K07006; uncharacterized protein
K03199	170083114935401	virB4, lvhB4; type IV secretion system protein VirB4 [EC:7.4.2.8]
K09768	169955727379429	K09768; uncharacterized protein
K01069	169777429933942	gloB, gloC, HAGH; hydroxyacylglutathione hydrolase [EC:3.1.2.6]
K19422	169689958088773	epsD; glycosyltransferase EpsD [EC:2.4.-.-]
K01464	169571656375292	DPYS, dht, hydA; dihydropyrimidinase [EC:3.5.2.2]
K06215	169442566628327	pdxS, pdx1; pyridoxal 5'-phosphate synthase pdxS subunit [EC:4.3.3.6]
K01579	169390363027046	panD; aspartate 1-decarboxylase [EC:4.1.1.11]
K01067	169363799611588	E3.1.2.1, ACH1; acetyl-CoA hydrolase [EC:3.1.2.1]
K02341	169181766271512	holB; DNA polymerase III subunit delta' [EC:2.7.7.7]
K04618	169177003012886	GAOA; galactose oxidase [EC:1.1.3.9]
K03273	16910248463365	gmhB; D-glycero-D-manno-heptose 1,7-bisphosphate phosphatase [EC:3.1.3.82 3.1.3.83]
K02469	168949142301423	gyrA; DNA gyrase subunit A [EC:5.6.2.2]
K01277	168928893406853	DPP3; dipeptidyl-peptidase III [EC:3.4.14.4]
K02315	168916761361699	dnaC; DNA replication protein DnaC
K11071	16890974609998	potB; spermidine/putrescine transport system permease protein
K15778	168693572363178	pmm-pgm; phosphomannomutase / phosphoglucomutase [EC:5.4.2.8 5.4.2.2]
K03150	168671087137551	thiH; 2-iminoacetate synthase [EC:4.1.99.19]
K15555	168432182627224	ssuB; sulfonate transport system ATP-binding protein [EC:7.6.2.14]
K03070	168344055670327	secA; preprotein translocase subunit SecA [EC:7.4.2.8]
K13967	168176734884575	nanEK; N-acetylmannosamine-6-phosphate 2-epimerase / N-acetylmannosamine kinase [EC:5.1.3.9 2.7.1.60]
K02339	168082499981547	holC; DNA polymerase III subunit chi [EC:2.7.7.7]
K01728	168012936642811	pel; pectate lyase [EC:4.2.2.2]
K01589	167883798795406	purK; 5-(carboxyamino)imidazole ribonucleotide synthase [EC:6.3.4.18]
K15125	16762486696419	fhaB; filamentous hemagglutinin
K03551	167615114376806	ruvB; holliday junction DNA helicase RuvB [EC:3.6.4.12]
K00865	167522031047996	glxK, garK; glycerate 2-kinase [EC:2.7.1.165]
K05366	167498965763693	mrcA; penicillin-binding protein 1A [EC:2.4.1.129 3.4.16.4]
K06391	167246958606031	spoIIIAB; stage III sporulation protein AB
K01520	167226711597484	dut, DUT; dUTP pyrophosphatase [EC:3.6.1.23]
K06287	167217294499821	maf; septum formation protein
K03118	167162045040594	tatC; sec-independent protein translocase protein TatC
K03665	167096925611942	hflX; GTPase
K09181	166851735911404	yfiQ; acetyltransferase
K00984	166797625566134	aadA; streptomycin 3"-adenylyltransferase [EC:2.7.7.47]
K07107	16646525426254	ybgC; acyl-CoA thioester hydrolase [EC:3.1.2.-]
K15736	166362867823752	lhgO; (S)-2-hydroxyglutarate dehydrogenase [EC:1.1.5.13]
K00346	16631039514066	nqrA; Na+-transporting NADH:ubiquinone oxidoreductase subunit A [EC:7.2.1.1]
K07012	166155681441589	cas3; CRISPR-associated endonuclease/helicase Cas3 [EC:3.1.-.- 3.6.4.-]
K19242	166150776381183	citR; LysR family transcriptional regulator, repressor for citA
K00795	166127268873347	ispA; farnesyl diphosphate synthase [EC:2.5.1.1 2.5.1.10]
K01496	165936671022582	hisI; phosphoribosyl-AMP cyclohydrolase [EC:3.5.4.19]
K03978	165854547222763	engB; GTP-binding protein
K02952	165798856771961	RP-S13, rpsM; small subunit ribosomal protein S13
K07029	165729581368936	dagK; diacylglycerol kinase (ATP) [EC:2.7.1.107]
K01452	165697019435366	E3.5.1.41; chitin deacetylase [EC:3.5.1.41]
K01693	165611502153915	hisB; imidazoleglycerol-phosphate dehydratase [EC:4.2.1.19]
K07219	16549504095665	K07219; putative molybdopterin biosynthesis protein
K00029	165457891715226	E1.1.1.40, maeB; malate dehydrogenase (oxaloacetate-decarboxylating)(NADP+) [EC:1.1.1.40]
K03589	165426971109128	ftsQ; cell division protein FtsQ
K04078	165398307303375	groES, HSPE1; chaperonin GroES
K00058	165382500409221	serA, PHGDH; D-3-phosphoglycerate dehydrogenase / 2-oxoglutarate reductase [EC:1.1.1.95 1.1.1.399]
K00432	165285574636441	gpx, btuE, bsaA; glutathione peroxidase [EC:1.11.1.9]
K03856	165148313512052	AROA2, aroA; 3-deoxy-7-phosphoheptulonate synthase [EC:2.5.1.54]
K03781	165081566346618	katE, CAT, catB, srpA; catalase [EC:1.11.1.6]
K14058	165079294992018	ttcA; tRNA 2-thiocytidine biosynthesis protein TtcA
K02072	165048299073184	metI; D-methionine transport system permease protein
K03548	164638541018196	perM; putative permease
K01447	16459300883046	xlyAB; N-acetylmuramoyl-L-alanine amidase [EC:3.5.1.28]
K02003	164464193119446	ABC.CD.A; putative ABC transport system ATP-binding protein
K01066	164427955475853	aes; acetyl esterase [EC:3.1.1.-]
K02193	164256349047761	ccmA; heme exporter protein A [EC:7.6.2.5]
K07497	16424252992693	K07497; putative transposase
K07043	164195735847631	upp; UTP pyrophosphatase [EC:3.6.1.-]
K10439	16416914461955	rbsB; ribose transport system substrate-binding protein
K02429	164047457600995	fucP; MFS transporter, FHS family, L-fucose permease
K04793	164026142070723	mbtG; mycobactin lysine-N-oxygenase
K04029	163972148811467	eutP; ethanolamine utilization protein EutP
K03803	163891869299435	rseC; sigma-E factor negative regulatory protein RseC
K13571	163616633216	pafA; proteasome accessory factor A [EC:6.3.1.19]
K01799	163609056625208	nicE, maiA; maleate isomerase [EC:5.2.1.1]
K08153	163565943572451	blt; MFS transporter, DHA1 family, multidrug resistance protein
K12914	163484395824837	phpK; P-methyltransferase [EC:2.1.1.326]
K03629	163467609410173	recF; DNA replication and repair protein RecF
K01821	163459996656917	praC, xylH; 4-oxalocrotonate tautomerase [EC:5.3.2.6]
K12524	163370905618665	thrA; bifunctional aspartokinase / homoserine dehydrogenase 1 [EC:2.7.2.4 1.1.1.3]
K01584	163333099824883	adiA; arginine decarboxylase [EC:4.1.1.19]
K07271	163206180454572	licD; lipopolysaccharide cholinephosphotransferase [EC:2.7.8.-]
K02526	163017916836204	kdgT; 2-keto-3-deoxygluconate permease
K03718	162915017723931	asnC; Lrp/AsnC family transcriptional regulator, regulator for asnA, asnC and gidA
K00177	16290613429625	korC, oorC; 2-oxoglutarate ferredoxin oxidoreductase subunit gamma [EC:1.2.7.3]
K11709	162793610256708	troD, mntD, znuB; manganese/zinc/iron transport system permease protein
K13281	162708203071223	uvsE, UVE1; UV DNA damage endonuclease [EC:3.-.-.-]
K01615	162602115767981	gcdA; glutaconyl-CoA decarboxylase subunit alpha [EC:7.2.4.5]
K01338	162593900724437	lon; ATP-dependent Lon protease [EC:3.4.21.53]
K06898	162542868022934	larB; pyridinium-3,5-biscarboxylic acid mononucleotide synthase [EC:2.5.1.143]
K01590	162521963663439	hdc, HDC; histidine decarboxylase [EC:4.1.1.22]
K00840	162469176123337	astC; succinylornithine aminotransferase [EC:2.6.1.81]
K07387	162395625034216	K07387; metalloprotease [EC:3.4.24.-]
K10979	162297128511099	ku; DNA end-binding protein Ku
K01668	162214951482726	E4.1.99.2; tyrosine phenol-lyase [EC:4.1.99.2]
K14572	162196081969146	MDN1, REA1; midasin
K03649	16211774784218	mug; double-stranded uracil-DNA glycosylase [EC:3.2.2.28]
K06950	162072813969142	K06950; uncharacterized protein
K07451	161995437165625	mcrA; 5-methylcytosine-specific restriction enzyme A [EC:3.1.21.-]
K05910	161895348718462	npr; NADH peroxidase [EC:1.11.1.1]
K08082	161583041220133	algZ; two-component system, LytTR family, sensor histidine kinase AlgZ [EC:2.7.13.3]
K15045	161487833374285	RSAD2; radical S-adenosyl methionine domain-containing protein 2
K06404	161424833307139	spoVAB; stage V sporulation protein AB
K07474	161391972374295	xtmA; phage terminase small subunit
K10680	16134310844796	nemA; N-ethylmaleimide reductase [EC:1.-.-.-]
K00098	161326301515373	idnD; L-idonate 5-dehydrogenase [EC:1.1.1.264]
K12484	161274729256887	RAB11FIP1_2_5; Rab11 family-interacting protein 1/2/5
K02843	16114197075502	waaF, rfaF; heptosyltransferase II [EC:2.4.-.-]
K03473	161141856488485	pdxB; erythronate-4-phosphate dehydrogenase [EC:1.1.1.290]
K00244	161140417588343	frdA; fumarate reductase flavoprotein subunit [EC:1.3.5.4]
K02809	161121206961183	: No such data.
K03797	161097787027394	E3.4.21.102, prc, ctpA; carboxyl-terminal processing protease [EC:3.4.21.102]
K01870	160920853380849	IARS, ileS; isoleucyl-tRNA synthetase [EC:6.1.1.5]
K07793	160690210365136	tctA; putative tricarboxylic transport membrane protein
K06864	160672275334869	larE; pyridinium-3,5-biscarboxylic acid mononucleotide sulfurtransferase [EC:4.4.1.37]
K02810	160551875501538	scrA, sacP, sacX, ptsS; sucrose PTS system EIIBCA or EIIBC component [EC:2.7.1.211]
K00745	160476112267798	: No such data.
K02419	160332118867408	fliP; flagellar biosynthetic protein FliP
K03709	160182457755928	troR; DtxR family transcriptional regulator, Mn-dependent transcriptional regulator
K02459	160148985908325	gspJ; general secretion pathway protein J
K02115	159620293658203	ATPF1G, atpG; F-type H+-transporting ATPase subunit gamma
K01451	159499671562443	hipO; hippurate hydrolase [EC:3.5.1.32]
K07028	159417317000406	K07028; uncharacterized protein
K15915	159364778840818	pglC; undecaprenyl phosphate N,N'-diacetylbacillosamine 1-phosphate transferase [EC:2.7.8.36]
K19239	159286059534958	sapZ; predicted membrane protein
K15584	15916437918191	nikA, cntA; nickel transport system substrate-binding protein
K20023	158800891299891	talrD-galrD; L-talarate/galactarate dehydratase [EC:4.2.1.156 4.2.1.42]
K01596	158747062924459	E4.1.1.32, pckA, PCK; phosphoenolpyruvate carboxykinase (GTP) [EC:4.1.1.32]
K10094	158695563753149	cbiK; nickel transport protein
K02777	15867150142845	crr; sugar PTS system EIIA component [EC:2.7.1.-]
K03883	158585693205363	ND5; NADH-ubiquinone oxidoreductase chain 5 [EC:7.1.1.2]
K07533	158395558115925	prsA; foldase protein PrsA [EC:5.2.1.8]
K06403	15829609209891	spoVAA; stage V sporulation protein AA
K03976	158155513255619	ybaK, ebsC; Cys-tRNA(Pro)/Cys-tRNA(Cys) deacylase [EC:3.1.1.-]
K02887	15806580463034	RP-L20, MRPL20, rplT; large subunit ribosomal protein L20
K01455	158064642929333	E3.5.1.49; formamidase [EC:3.5.1.49]
K09808	158047115304082	lolC_E; lipoprotein-releasing system permease protein
K01611	157881281709099	speD, AMD1; S-adenosylmethionine decarboxylase [EC:4.1.1.50]
K00333	157840413110863	nuoD; NADH-quinone oxidoreductase subunit D [EC:7.1.1.2]
K01537	157585979429567	ATP2C; P-type Ca2+ transporter type 2C [EC:7.2.2.10]
K08221	157580870335448	yitG, ymfD, yfmO; MFS transporter, ACDE family, multidrug resistance protein
K03417	157570595086199	prpB; methylisocitrate lyase [EC:4.1.3.30]
K03298	157553557685221	TC.DME; drug/metabolite transporter, DME family
K01866	157537052712185	YARS, tyrS; tyrosyl-tRNA synthetase [EC:6.1.1.1]
K02904	157504385051789	RP-L29, rpmC; large subunit ribosomal protein L29
K11105	157407160620939	cvrA, nhaP2; potassium/hydrogen antiporter
K11741	157362365366618	sugE; quaternary ammonium compound-resistance protein SugE
K03707	157362070801507	tenA; thiaminase (transcriptional activator TenA) [EC:3.5.99.2]
K12992	157289716252947	rfbN; rhamnosyltransferase [EC:2.4.1.-]
K02637	157270993856793	petD; cytochrome b6-f complex subunit 4
K12604	157204104449131	CNOT1, NOT1; CCR4-NOT transcription complex subunit 1
K00609	157198016979824	pyrB, PYR2; aspartate carbamoyltransferase catalytic subunit [EC:2.1.3.2]
K18567	157088289156035	pbuE; MFS transporter, DHA1 family, purine base/nucleoside efflux pump
K00997	15699084605136	acpS; holo-[acyl-carrier protein] synthase [EC:2.7.8.7]
K10189	156957490903726	lacF, araP; lactose/L-arabinose transport system permease protein
K04095	156924434624472	fic; cell filamentation protein
K06153	156669025394478	bacA; undecaprenyl-diphosphatase [EC:3.6.1.27]
K02407	156535002807953	fliD; flagellar hook-associated protein 2
K00946	156528799160001	thiL; thiamine-monophosphate kinase [EC:2.7.4.16]
K01012	156431318258108	bioB; biotin synthase [EC:2.8.1.6]
K10543	156418322264831	xylF; D-xylose transport system substrate-binding protein
K06193	156417400562623	phnA; protein PhnA
K13954	156368400672992	yiaY; alcohol dehydrogenase [EC:1.1.1.1]
K02004	156181744044796	ABC.CD.P; putative ABC transport system permease protein
K01560	156108684664272	E3.8.1.2; 2-haloacid dehalogenase [EC:3.8.1.2]
K10924	156104735284182	mshA; MSHA pilin protein MshA
K18700	156071859003385	flK; fluoroacetyl-CoA thioesterase [EC:3.1.2.29]
K03698	155927828335102	cbf, cbf1; 3'-5' exoribonuclease [EC:3.1.-.-]
K03227	155652703185064	yscS, sctS, hrcS, ssaS; type III secretion protein S
K06894	155545377792151	yfhM; alpha-2-macroglobulin
K05936	155507378227552	cobM, cbiF; precorrin-4/cobalt-precorrin-4 C11-methyltransferase [EC:2.1.1.133 2.1.1.271]
K07705	155323945930554	lytT, lytR; two-component system, LytTR family, response regulator LytT
K00789	155320632496035	metK; S-adenosylmethionine synthetase [EC:2.5.1.6]
K00560	155208340352821	thyA, TYMS; thymidylate synthase [EC:2.1.1.45]
K19507	155183202043308	gfrB; fructoselysine/glucoselysine PTS system EIIB component [EC:2.7.1.-]
K06350	15508771548449	kipA; antagonist of KipI
K19610	15504786061234	pfeR, pirR; two-component system, OmpR family, response regulator PfeR
K00799	154991260859474	GST, gst; glutathione S-transferase [EC:2.5.1.18]
K02414	154907586629651	fliK; flagellar hook-length control protein FliK
K03073	154890249135957	secE; preprotein translocase subunit SecE
K04058	154878289647396	yscW, sctW; type III secretion protein W
K01235	15486880533804	aguA; alpha-glucuronidase [EC:3.2.1.139]
K03521	154849368817421	fixA, etfB; electron transfer flavoprotein beta subunit
K00287	154821976637055	DHFR, folA; dihydrofolate reductase [EC:1.5.1.3]
K11069	154820578492717	potD; spermidine/putrescine transport system substrate-binding protein
K01355	15481583174353	ompT; omptin [EC:3.4.23.49]
K07313	154683645034965	pphA; serine/threonine protein phosphatase 1 [EC:3.1.3.16]
K03501	154642358818665	gidB, rsmG; 16S rRNA (guanine527-N7)-methyltransferase [EC:2.1.1.170]
K02029	15455878299778	ABC.PA.P; polar amino acid transport system permease protein
K00639	154493408037862	kbl, GCAT; glycine C-acetyltransferase [EC:2.3.1.29]
K03771	154475605183965	surA; peptidyl-prolyl cis-trans isomerase SurA [EC:5.2.1.8]
K06871	154471687328615	K06871; uncharacterized protein
K10200	15443562299355	ABC.NGC.S; N-acetylglucosamine transport system substrate-binding protein
K03195	154430617943967	virB10, lvhB10; type IV secretion system protein VirB10
K00788	154427100895175	thiE; thiamine-phosphate pyrophosphorylase [EC:2.5.1.3]
K03386	154379104132952	PRDX2_4, ahpC; peroxiredoxin 2/4 [EC:1.11.1.24]
K16850	154302784889062	uxaA2; altronate dehydratase large subunit [EC:4.2.1.7]
K07482	154296944732952	K07482; transposase, IS30 family
K06133	154238242289733	LYS5, acpT; 4'-phosphopantetheinyl transferase [EC:2.7.8.-]
K08483	154105505804377	ptsI; phosphoenolpyruvate-protein phosphotransferase (PTS system enzyme I) [EC:2.7.3.9]
K04079	154002696397716	HSP90A, htpG; molecular chaperone HtpG
K02536	153984714285145	lpxD; UDP-3-O-[3-hydroxymyristoyl] glucosamine N-acyltransferase [EC:2.3.1.191]
K00832	153920808204433	tyrB; aromatic-amino-acid transaminase [EC:2.6.1.57]
K07053	153743380167094	E3.1.3.97; 3',5'-nucleoside bisphosphate phosphatase [EC:3.1.3.97]
K10546	15359741369426	ABC.GGU.S, chvE; putative multiple sugar transport system substrate-binding protein
K06289	153575317654936	gerAB; spore germination protein AB
K02016	153503235091122	ABC.FEV.S; iron complex transport system substrate-binding protein
K00275	15345509433854	pdxH, PNPO; pyridoxamine 5'-phosphate oxidase [EC:1.4.3.5]
K01786	153431398406705	: No such data.
K01480	153410538589242	speB; agmatinase [EC:3.5.3.11]
K08589	153261844037236	rgpA_B; gingipain R [EC:3.4.22.37]
K03723	153218668723801	mfd; transcription-repair coupling factor (superfamily II helicase) [EC:3.6.4.-]
K03404	153210230831474	chlD, bchD; magnesium chelatase subunit D [EC:6.6.1.1]
K03925	153140783400846	mraZ; MraZ protein
K01259	153086284141302	pip; proline iminopeptidase [EC:3.4.11.5]
K01768	153070159750312	E4.6.1.1; adenylate cyclase [EC:4.6.1.1]
K03546	152950452889561	sbcC, rad50; DNA repair protein SbcC/Rad50
K07588	152948492865792	argK; LAO/AO transport system kinase [EC:2.7.-.-]
K03706	152947718693751	codY; transcriptional pleiotropic repressor
K00171	152894095427446	porD; pyruvate ferredoxin oxidoreductase delta subunit [EC:1.2.7.1]
K17095	152862473245082	ANXA7_11; annexin A7/11
K02435	152784353304285	gatC, GATC; aspartyl-tRNA(Asn)/glutamyl-tRNA(Gln) amidotransferase subunit C [EC:6.3.5.6 6.3.5.7]
K01935	152781717468004	bioD; dethiobiotin synthetase [EC:6.3.3.3]
K01735	152755463197566	aroB; 3-dehydroquinate synthase [EC:4.2.3.4]
K03493	152663659273688	bglG1; transcriptional antiterminator
K05570	152642413645097	mnhF, mrpF; multicomponent Na+:H+ antiporter subunit F
K04084	152606497473688	dsbD, dipZ; thioredoxin:protein disulfide reductase [EC:1.8.4.16]
K10441	152539995476498	rbsA; ribose transport system ATP-binding protein [EC:7.5.2.7]
K02946	152537676724904	RP-S10, MRPS10, rpsJ; small subunit ribosomal protein S10
K17099	152526112966806	ANXA13; annexin A13
K00013	152410404496971	hisD; histidinol dehydrogenase [EC:1.1.1.23]
K11689	152352757120479	dctQ; C4-dicarboxylate transporter, DctQ subunit
K05306	152325595853273	phnX; phosphonoacetaldehyde hydrolase [EC:3.11.1.1]
K16214	152300007000767	pezT; UDP-N-acetylglucosamine kinase [EC:2.7.1.176]
K15727	152206010723094	czcB, cusB, cnrB; membrane fusion protein, heavy metal efflux system
K07496	15219722112317	K07496; putative transposase
K01811	15209988934786	xylS, yicI; alpha-D-xyloside xylohydrolase [EC:3.2.1.177]
K01816	15206067611671	hyi, gip; hydroxypyruvate isomerase [EC:5.3.1.22]
K07168	152053486147615	K07168; CBS domain-containing membrane protein
K13292	152011478028052	lgt, umpA; phosphatidylglycerol---prolipoprotein diacylglyceryl transferase [EC:2.5.1.145]
K01749	151995401596777	hemC, HMBS; hydroxymethylbilane synthase [EC:2.5.1.61]
K03077	15187080994218	araD, ulaF, sgaE, sgbE; L-ribulose-5-phosphate 4-epimerase [EC:5.1.3.4]
K09684	151815382988652	pucR; PucR family transcriptional regulator, purine catabolism regulatory protein
K00262	151674362999156	E1.4.1.4, gdhA; glutamate dehydrogenase (NADP+) [EC:1.4.1.4]
K01879	151661747756984	glyS; glycyl-tRNA synthetase beta chain [EC:6.1.1.14]
K01661	151632627705211	menB; naphthoate synthase [EC:4.1.3.36]
K07650	151602582422401	cssS; two-component system, OmpR family, sensor histidine kinase CssS [EC:2.7.13.3]
K13481	151590758478865	xdhA; xanthine dehydrogenase small subunit [EC:1.17.1.4]
K00859	151552136987397	coaE; dephospho-CoA kinase [EC:2.7.1.24]
K05795	151215996432822	terD; tellurium resistance protein TerD
K03795	15119403543178	cbiX; sirohydrochlorin cobaltochelatase [EC:4.99.1.3]
K00248	151115335295294	ACADS, bcd; butyryl-CoA dehydrogenase [EC:1.3.8.1]
K10112	151098391816355	msmX, msmK, malK, sugC, ggtA, msiK; multiple sugar transport system ATP-binding protein
K01563	150824944619917	dhaA; haloalkane dehalogenase [EC:3.8.1.5]
K01000	150723297941631	mraY; phospho-N-acetylmuramoyl-pentapeptide-transferase [EC:2.7.8.13]
K00158	150706946900257	E1.2.3.3, poxL; pyruvate oxidase [EC:1.2.3.3]
K08384	150705037816599	spoVD; stage V sporulation protein D (sporulation-specific penicillin-binding protein)
K09888	150639188708327	zapA; cell division protein ZapA
K02477	150490939685796	K02477; two-component system, LytTR family, response regulator
K08305	15042504738714	mltB; membrane-bound lytic murein transglycosylase B [EC:4.2.2.-]
K06921	150247556729043	K06921; uncharacterized protein
K02107	15024709646711	ATPVG, ahaH, atpH; V/A-type H+/Na+-transporting ATPase subunit G/H
K12343	150146501772544	SRD5A1; 3-oxo-5-alpha-steroid 4-dehydrogenase 1 [EC:1.3.1.22]
K02774	150140796210985	gatB, sgcB; galactitol PTS system EIIB component [EC:2.7.1.200]
K09125	150137682737584	yhhQ; queuosine precursor transporter
K00375	150017211961069	K00375; GntR family transcriptional regulator / MocR family aminotransferase
K11533	149998633661525	fas; fatty acid synthase, bacteria type [EC:2.3.1.-]
K12264	149781211389293	norV; anaerobic nitric oxide reductase flavorubredoxin
K02491	149707400553508	kinA; two-component system, sporulation sensor kinase A [EC:2.7.13.3]
K19265	149559123992248	gpr; L-glyceraldehyde 3-phosphate reductase [EC:1.1.1.-]
K11534	149535872675761	deoR; DeoR family transcriptional regulator, deoxyribose operon repressor
K05541	14947595980915	dusC; tRNA-dihydrouridine synthase C [EC:1.-.-.-]
K12340	149376723313728	tolC; outer membrane protein
K07552	149350623316908	bcr, tcaB; MFS transporter, DHA1 family, multidrug resistance protein
K04033	149235659955237	eutR; AraC family transcriptional regulator, ethanolamine operon transcriptional activator
K19720	149172549962923	COL3A; collagen type III alpha
K05396	149038317094812	dcyD; D-cysteine desulfhydrase [EC:4.4.1.15]
K04070	14898843026115	pflX; putative pyruvate formate lyase activating enzyme [EC:1.97.1.4]
K02471	148930637956534	bacA; vitamin B12/bleomycin/antimicrobial peptide transport system ATP-binding/permease protein
K02933	148888758420418	RP-L6, MRPL6, rplF; large subunit ribosomal protein L6
K01953	14885423931374	asnB, ASNS; asparagine synthase (glutamine-hydrolysing) [EC:6.3.5.4]
K01969	148724888423983	E6.4.1.4B; 3-methylcrotonyl-CoA carboxylase beta subunit [EC:6.4.1.4]
K09144	148691790464086	K09144; uncharacterized protein
K01007	148608894662457	pps, ppsA; pyruvate, water dikinase [EC:2.7.9.2]
K05895	148571542792515	cobK-cbiJ; precorrin-6A/cobalt-precorrin-6A reductase [EC:1.3.1.54 1.3.1.106]
K14761	148564535298483	ybcJ; ribosome-associated protein
K05989	148410187631414	ramA; alpha-L-rhamnosidase [EC:3.2.1.40]
K02884	148405472772598	RP-L19, MRPL19, rplS; large subunit ribosomal protein L19
K06223	148283470602951	dam; DNA adenine methylase [EC:2.1.1.72]
K01750	148177111758239	E4.3.1.12, ocd; ornithine cyclodeaminase [EC:4.3.1.12]
K14475	148099968307281	ICP; inhibitor of cysteine peptidase
K19353	148078047283465	eptC; heptose-I-phosphate ethanolaminephosphotransferase [EC:2.7.8.-]
K00721	147998553745756	DPM1; dolichol-phosphate mannosyltransferase [EC:2.4.1.83]
K12308	147939531123742	bgaB, lacA; beta-galactosidase [EC:3.2.1.23]
K01914	14782642254804	asnA; aspartate--ammonia ligase [EC:6.3.1.1]
K12898	147797434528379	HNRNPF_H; heterogeneous nuclear ribonucleoprotein F/H
K18697	147763607131646	pgpC; phosphatidylglycerophosphatase C [EC:3.1.3.27]
K09779	147731413684131	K09779; uncharacterized protein
K04063	147703719832949	osmC, ohr; lipoyl-dependent peroxiredoxin [EC:1.11.1.28]
K03458	147587369762531	TC.NCS2; nucleobase:cation symporter-2, NCS2 family
K00619	147439577832971	argA; amino-acid N-acetyltransferase [EC:2.3.1.1]
K03664	147410893301517	smpB; SsrA-binding protein
K01607	147398060809851	pcaC; 4-carboxymuconolactone decarboxylase [EC:4.1.1.44]
K02358	147352600890784	tuf, TUFM; elongation factor Tu
K11180	147174514730455	dsrA; dissimilatory sulfite reductase alpha subunit [EC:1.8.99.5]
K02006	147069738890992	cbiO; cobalt/nickel transport system ATP-binding protein
K00566	147014120146436	mnmA, trmU; tRNA-uridine 2-sulfurtransferase [EC:2.8.1.13]
K03804	146958339387053	mukE; chromosome partition protein MukE
K07041	14689609567787	K07041; uncharacterized protein
K02769	146832102912337	fruAb; fructose PTS system EIIB component [EC:2.7.1.202]
K02230	146766587077696	cobN; cobaltochelatase CobN [EC:6.6.1.2]
K04780	14655389739577	dhbF; nonribosomal peptide synthetase DhbF
K15598	146527371313978	thiY; putative hydroxymethylpyrimidine transport system substrate-binding protein
K11972	146504878213958	RNF19A; E3 ubiquitin-protein ligase RNF19A [EC:2.3.2.31]
K06228	14645296982644	FU; fused [EC:2.7.11.1]
K00554	14643485050705	trmD; tRNA (guanine37-N1)-methyltransferase [EC:2.1.1.228]
K19078	146245501289674	graR; two-component system, OmpR family, response regulator protein GraR
K11784	146244146279866	mqnC; cyclic dehypoxanthinyl futalosine synthase [EC:1.21.98.1]
K00290	146209374338109	LYS1; saccharopine dehydrogenase (NAD+, L-lysine forming) [EC:1.5.1.7]
K03060	146189878913639	rpoZ; DNA-directed RNA polymerase subunit omega [EC:2.7.7.6]
K02666	14618708319278	pilQ; type IV pilus assembly protein PilQ
K06075	146134467556865	slyA; MarR family transcriptional regulator, transcriptional regulator for hemolysin
K07042	146108593667448	ybeY, yqfG; probable rRNA maturation factor
K11779	145976007580882	fbiC; FO synthase [EC:2.5.1.147 4.3.1.32]
K01192	145775546252671	E3.2.1.25, MANBA, manB; beta-mannosidase [EC:3.2.1.25]
K06916	145774845859557	zapE; cell division protein ZapE
K02426	145686509475423	sufE; cysteine desulfuration protein SufE
K08602	145666293314874	pepF, pepB; oligoendopeptidase F [EC:3.4.24.-]
K10798	145609116829834	PARP2_3_4; poly [ADP-ribose] polymerase 2/3/4 [EC:2.4.2.30]
K01160	145583970588684	rusA; crossover junction endodeoxyribonuclease RusA [EC:3.1.22.4]
K00869	145546391149889	E2.7.1.36, MVK, mvaK1; mevalonate kinase [EC:2.7.1.36]
K01683	145466621158591	araD; D-arabinonate dehydratase [EC:4.2.1.5]
K01897	145359383648734	ACSL, fadD; long-chain acyl-CoA synthetase [EC:6.2.1.3]
K13051	145235740109702	ASRGL1, iaaA; L-asparaginase / beta-aspartyl-peptidase [EC:3.5.1.1 3.4.19.5]
K00757	145193743843465	udp, UPP; uridine phosphorylase [EC:2.4.2.3]
K15973	145178775868389	mhqR; MarR family transcriptional regulator, 2-MHQ and catechol-resistance regulon repressor
K11971	144985849438464	RNF14, ARA54; E3 ubiquitin-protein ligase RNF14 [EC:2.3.2.31]
K09117	144951129942721	K09117; uncharacterized protein
K09862	144914455436484	K09862; uncharacterized protein
K01699	14488221683377	pduC; propanediol dehydratase large subunit [EC:4.2.1.28]
K11261	144854748132777	fwdE, fmdE; formylmethanofuran dehydrogenase subunit E [EC:1.2.7.12]
K02300	144849242914749	cyoD; cytochrome o ubiquinol oxidase subunit IV
K00864	144737738234317	glpK, GK; glycerol kinase [EC:2.7.1.30]
K00970	144715772151865	pcnB; poly(A) polymerase [EC:2.7.7.19]
K12984	144552268869199	waaE, kdtX; (heptosyl)LPS beta-1,4-glucosyltransferase [EC:2.4.1.-]
K03742	14452609335908	pncC; nicotinamide-nucleotide amidase [EC:3.5.1.42]
K14439	144513227181431	SMARCAD1; SWI/SNF-related matrix-associated actin-dependent regulator of chromatin subfamily A containing DEAD/H box 1 [EC:3.6.4.12]
K03408	144450516803588	cheW; purine-binding chemotaxis protein CheW
K16880	144364498677655	hmfE; 2-oxoglutaroyl-CoA hydrolase
K16511	144115446333368	mecA1_2; adapter protein MecA 1/2
K12297	14402825629755	rlmL, rlmK; 23S rRNA (guanine2445-N2)-methyltransferase / 23S rRNA (guanine2069-N7)-methyltransferase [EC:2.1.1.173 2.1.1.264]
K03828	143990847166269	yjgM; putative acetyltransferase [EC:2.3.1.-]
K13821	143972354789134	putA; RHH-type transcriptional regulator, proline utilization regulon repressor / proline dehydrogenase / delta 1-pyrroline-5-carboxylate dehydrogenase [EC:1.5.5.2 1.2.1.88]
K07025	143956515885873	K07025; putative hydrolase of the HAD superfamily
K08963	143886279557387	mtnA; methylthioribose-1-phosphate isomerase [EC:5.3.1.23]
K00693	143878881185699	GYS; glycogen synthase [EC:2.4.1.11]
K18195	143751792344796	RGL4, rhiE; rhamnogalacturonan endolyase [EC:4.2.2.23]
K04092	143634047279197	tyrA1; chorismate mutase [EC:5.4.99.5]
K17218	14360958998823	sqr; sulfide:quinone oxidoreductase [EC:1.8.5.4]
K07711	143598950358262	glrK, qseE; two-component system, NtrC family, sensor histidine kinase GlrK [EC:2.7.13.3]
K13993	143580249432775	HSP20; HSP20 family protein
K02992	143560311448021	RP-S7, MRPS7, rpsG; small subunit ribosomal protein S7
K07717	143524468281027	ycbA, glnK; two-component system, sensor histidine kinase YcbA [EC:2.7.13.3]
K01085	143467582086476	agp; glucose-1-phosphatase [EC:3.1.3.10]
K01181	143424362238768	E3.2.1.8, xynA; endo-1,4-beta-xylanase [EC:3.2.1.8]
K02048	143231081290999	cysP; sulfate/thiosulfate transport system substrate-binding protein
K06283	14322226879848	spoIIID; putative DeoR family transcriptional regulator, stage III sporulation protein D
K01709	143159041260991	rfbG; CDP-glucose 4,6-dehydratase [EC:4.2.1.45]
K05786	143071509847559	rarD; chloramphenicol-sensitive protein RarD
K02064	143011335255772	thiB, tbpA; thiamine transport system substrate-binding protein
K03522	142975763975625	fixB, etfA; electron transfer flavoprotein alpha subunit
K01991	142848062649594	wza, gfcE; polysaccharide biosynthesis/export protein
K04477	142780975634102	ycdX; putative hydrolase
K01126	142762843897258	E3.1.4.46, glpQ, ugpQ; glycerophosphoryl diester phosphodiesterase [EC:3.1.4.46]
K01886	142729905599552	QARS, glnS; glutaminyl-tRNA synthetase [EC:6.1.1.18]
K14273	142668719499913	xdh; D-xylose 1-dehydrogenase (NADP+) [EC:1.1.1.179]
K03217	142547415290104	yidC, spoIIIJ, OXA1, ccfA; YidC/Oxa1 family membrane protein insertase
K06926	142519495766335	K06926; uncharacterized protein
K01424	14250264796419	E3.5.1.1, ansA, ansB; L-asparaginase [EC:3.5.1.1]
K02551	142363872793138	menD; 2-succinyl-5-enolpyruvyl-6-hydroxy-3-cyclohexene-1-carboxylate synthase [EC:2.2.1.9]
K10413	142253737070441	DYNC1H; dynein heavy chain 1, cytosolic
K01457	142104356648873	atzF; allophanate hydrolase [EC:3.5.1.54]
K01653	14207665149595	E2.2.1.6S, ilvH, ilvN; acetolactate synthase I/III small subunit [EC:2.2.1.6]
K07156	141899809622924	copC, pcoC; copper resistance protein C
K03650	141778050877747	mnmE, trmE, MSS1; tRNA modification GTPase [EC:3.6.-.-]
K02499	141763866345711	yabN; tetrapyrrole methylase family protein / MazG family protein
K03387	141759181020442	ahpF; NADH-dependent peroxiredoxin subunit F [EC:1.8.1.-]
K02588	141720391169518	nifH; nitrogenase iron protein NifH
K09797	141718486258166	K09797; uncharacterized protein
K07704	141641780368856	lytS; two-component system, LytTR family, sensor histidine kinase LytS [EC:2.7.13.3]
K09922	141550651221182	K09922; uncharacterized protein
K03585	14145598684215	acrA, mexA, adeI, smeD, mtrC, cmeA; membrane fusion protein, multidrug efflux system
K18350	141448834292365	vanSC, vanSE, vanSG; two-component system, OmpR family, sensor histidine kinase VanS [EC:2.7.13.3]
K00690	141351545694716	E2.4.1.7; sucrose phosphorylase [EC:2.4.1.7]
K01079	141328554882835	serB, PSPH; phosphoserine phosphatase [EC:3.1.3.3]
K02199	141166317868526	ccmG, dsbE; cytochrome c biogenesis protein CcmG, thiol:disulfide interchange protein DsbE
K03799	141085478900834	htpX; heat shock protein HtpX [EC:3.4.24.-]
K03147	140953678789995	thiC; phosphomethylpyrimidine synthase [EC:4.1.99.17]
K04066	140921243460648	priA; primosomal protein N' (replication factor Y) (superfamily II helicase) [EC:3.6.4.-]
K02876	140826733887354	RP-L15, MRPL15, rplO; large subunit ribosomal protein L15
K10670	140692681676081	grdA; glycine/sarcosine/betaine reductase complex component A [EC:1.21.4.2 1.21.4.3 1.21.4.4]
K02379	140639591364212	fdhD; FdhD protein
K07448	140624090790264	mrr; restriction system protein
K03826	14052744634715	yiaC; putative acetyltransferase [EC:2.3.1.-]
K02108	140522459623315	ATPF0A, atpB; F-type H+-transporting ATPase subunit a
K08138	140488966383812	xylE; MFS transporter, SP family, xylose:H+ symportor
K00133	140157694581839	asd; aspartate-semialdehyde dehydrogenase [EC:1.2.1.11]
K00303	139962788899302	soxB; sarcosine oxidase, subunit beta [EC:1.5.3.1]
K09153	139866422008775	K09153; small membrane protein
K13854	139853031907631	K13854, glf; MFS transporter, SP family, glucose uniporter
K02886	139844495079307	RP-L2, MRPL2, rplB; large subunit ribosomal protein L2
K07642	139760928282393	baeS, smeS; two-component system, OmpR family, sensor histidine kinase BaeS [EC:2.7.13.3]
K05372	139707768256724	ybtA; AraC family transcriptional regulator
K06608	139705903420762	iolR; DeoR family transcriptional regulator, myo-inositol catabolism operon repressor
K03444	139663584956171	ERD6, ESL1; MFS transporter, SP family, ERD6-like sugar transporter
K07791	139560411653228	dcuA; anaerobic C4-dicarboxylate transporter DcuA
K01134	139508174513268	ARSA; arylsulfatase A [EC:3.1.6.8]
K15726	139501612113623	czcA, cusA, cnrA; heavy metal efflux system protein
K13735	139085874142604	yeeJ; adhesin/invasin
K01239	138827233809614	iunH; purine nucleosidase [EC:3.2.2.1]
K02071	138719745982929	metN; D-methionine transport system ATP-binding protein
K03279	138668052184916	waaJ, rfaJ; UDP-glucose:(galactosyl)LPS alpha-1,2-glucosyltransferase [EC:2.4.1.58]
K02948	138567571526428	RP-S11, MRPS11, rpsK; small subunit ribosomal protein S11
K03575	138557781461761	mutY; A/G-specific adenine glycosylase [EC:3.2.2.31]
K16066	138531815867735	ydfG; 3-hydroxy acid dehydrogenase / malonic semialdehyde reductase [EC:1.1.1.381 1.1.1.-]
K03564	138391774595689	BCP, PRXQ, DOT5; thioredoxin-dependent peroxiredoxin [EC:1.11.1.24]
K03407	138207149519076	cheA; two-component system, chemotaxis family, sensor kinase CheA [EC:2.7.13.3]
K09729	138189906722054	K09729; uncharacterized protein
K08952	138162137058342	csmI; chlorosome envelope protein I
K00169	138069867474564	porA; pyruvate ferredoxin oxidoreductase alpha subunit [EC:1.2.7.1]
K02931	138065352930023	RP-L5, MRPL5, rplE; large subunit ribosomal protein L5
K06381	138015284899983	spoIID; stage II sporulation protein D
K00684	13801219684389	aat; leucyl/phenylalanyl-tRNA---protein transferase [EC:2.3.2.6]
K06142	138007287963558	hlpA, ompH; outer membrane protein
K03787	137936991729875	surE; 5'-nucleotidase [EC:3.1.3.5]
K19449	137908009152167	sinR; XRE family transcriptional regulator, master regulator for biofilm formation
K02377	137903640777868	TSTA3, fcl; GDP-L-fucose synthase [EC:1.1.1.271]
K11467	137825669567315	PHF1, PCL1; PHD finger protein 1
K08289	137761787955272	purT; phosphoribosylglycinamide formyltransferase 2 [EC:2.1.2.2]
K01610	137623433336351	E4.1.1.49, pckA; phosphoenolpyruvate carboxykinase (ATP) [EC:4.1.1.49]
K02990	137578634841866	RP-S6, MRPS6, rpsF; small subunit ribosomal protein S6
K11749	137560043210269	rseP; regulator of sigma E protease [EC:3.4.24.-]
K05339	137556860803665	lrgB; holin-like protein LrgB
K08177	137499663216463	oxlT; MFS transporter, OFA family, oxalate/formate antiporter
K02654	137267173737634	pilD, pppA; leader peptidase (prepilin peptidase) / N-methyltransferase [EC:3.4.23.43 2.1.1.-]
K00385	137074293385362	asrC; anaerobic sulfite reductase subunit C
K04031	13704618928282	eutS; ethanolamine utilization protein EutS
K02650	137037905760236	pilA; type IV pilus assembly protein PilA
K11485	137033136702794	MTF2, PCL2; metal regulatory transcription factor 2
K18285	136954001361715	mqnE; aminodeoxyfutalosine synthase [EC:2.5.1.120]
K02009	136938852197751	cbiN; cobalt/nickel transport protein
K18303	136905208175151	mexK; multidrug efflux pump
K01302	136860009816124	CPQ; carboxypeptidase Q [EC:3.4.17.-]
K03775	136809788906981	slyD; FKBP-type peptidyl-prolyl cis-trans isomerase SlyD [EC:5.2.1.8]
K03640	136773479359483	pal; peptidoglycan-associated lipoprotein
K01195	136719851384837	uidA, GUSB; beta-glucuronidase [EC:3.2.1.31]
K01922	136716047421997	PPCS, COAB; phosphopantothenate---cysteine ligase (ATP) [EC:6.3.2.51]
K01572	136588235438404	: No such data.
K07592	136577271317174	tdcA; LysR family transcriptional regulator, tdc operon transcriptional activator
K02168	136558486771705	betT, betS; choline/glycine/proline betaine transport protein
K01625	136524756008464	eda; 2-dehydro-3-deoxyphosphogluconate aldolase / (4S)-4-hydroxy-2-oxoglutarate aldolase [EC:4.1.2.14 4.1.3.42]
K14782	136414621012097	AATF, BFR2; protein AATF/BFR2
K01191	136389191617935	MAN2C1; alpha-mannosidase [EC:3.2.1.24]
K03294	13634740757606	TC.APA; basic amino acid/polyamine antiporter, APA family
K09650	136332692251406	PARL, PSARL, PCP1; rhomboid-like protein [EC:3.4.21.105]
K16148	13628026941216	glgM; alpha-maltose-1-phosphate synthase [EC:2.4.1.342]
K11486	136272672226766	PHF19, PCL3; PHD finger protein 19
K00009	1359798249524	mtlD; mannitol-1-phosphate 5-dehydrogenase [EC:1.1.1.17]
K10710	135927207814412	frlD; fructoselysine 6-kinase [EC:2.7.1.218]
K09925	135888181871873	K09925; uncharacterized protein
K12373	135856898751555	HEXA_B; hexosaminidase [EC:3.2.1.52]
K01524	13584400722273	ppx-gppA; exopolyphosphatase / guanosine-5'-triphosphate,3'-diphosphate pyrophosphatase [EC:3.6.1.11 3.6.1.40]
K16733	135676177067496	RACGAP1, Tum; Rac GTPase-activating protein 1
K00087	135510253548281	ygeS, xdhA; xanthine dehydrogenase molybdenum-binding subunit [EC:1.17.1.4]
K02829	13549440762988	qoxD; cytochrome aa3-600 menaquinol oxidase subunit IV [EC:7.1.1.5]
K03574	135471402399504	mutT, NUDT15, MTH2; 8-oxo-dGTP diphosphatase [EC:3.6.1.55]
K02970	135386704239341	RP-S21, MRPS21, rpsU; small subunit ribosomal protein S21
K01006	135309064752985	ppdK; pyruvate, orthophosphate dikinase [EC:2.7.9.1]
K03756	135306908579864	potE; putrescine:ornithine antiporter
K03600	135293855028662	sspB; stringent starvation protein B
K07052	135269342490727	K07052; uncharacterized protein
K06941	135217473079674	rlmN; 23S rRNA (adenine2503-C2)-methyltransferase [EC:2.1.1.192]
K12466	135162484645973	E1.1.1.275; (+)-trans-carveol dehydrogenase [EC:1.1.1.275]
K07979	134978662785027	ytrA; GntR family transcriptional regulator
K01808	134947054875798	rpiB; ribose 5-phosphate isomerase B [EC:5.3.1.6]
K01880	134911983528021	GARS, glyS1; glycyl-tRNA synthetase [EC:6.1.1.14]
K12511	134644685678243	tadC; tight adherence protein C
K13922	134601376615051	pduP; propionaldehyde dehydrogenase [EC:1.2.1.87]
K09812	134575966162334	ftsE; cell division transport system ATP-binding protein
K07213	13447432396808	ATOX1, ATX1, copZ, golB; copper chaperone
K19304	134369714450685	mepM; murein DD-endopeptidase [EC:3.4.24.-]
K09935	134367551156102	K09935; uncharacterized protein
K07467	134238718754327	rstA1; phage replication initiation protein
K02037	134189605060643	pstC; phosphate transport system permease protein
K03811	134164857165714	pnuC; nicotinamide mononucleotide transporter
K07221	134082409442078	oprO_P; phosphate-selective porin OprO and OprP
K15521	13393083101197	mshA; D-inositol-3-phosphate glycosyltransferase [EC:2.4.1.250]
K03584	133898351484731	recO; DNA repair protein RecO (recombination protein O)
K01070	133887134907733	frmB, ESD, fghA; S-formylglutathione hydrolase [EC:3.1.2.12]
K03215	133768093663731	rumA; 23S rRNA (uracil1939-C5)-methyltransferase [EC:2.1.1.190]
K02647	133748318360919	cdaR; carbohydrate diacid regulator
K00794	133651049460145	ribH, RIB4; 6,7-dimethyl-8-ribityllumazine synthase [EC:2.5.1.78]
K07091	133569351781928	lptF; lipopolysaccharide export system permease protein
K02519	133531092932409	infB, MTIF2; translation initiation factor IF-2
K01581	133498660469308	E4.1.1.17, ODC1, speC, speF; ornithine decarboxylase [EC:4.1.1.17]
K00873	133496491846832	PK, pyk; pyruvate kinase [EC:2.7.1.40]
K11532	133314988535105	glpX-SEBP; fructose-1,6-bisphosphatase II / sedoheptulose-1,7-bisphosphatase [EC:3.1.3.11 3.1.3.37]
K00888	133189011637643	PI4KA; phosphatidylinositol 4-kinase A [EC:2.7.1.67]
K06878	133002654281813	K06878; tRNA-binding protein
K02796	132947518826449	manZ; mannose PTS system EIID component
K12141	132942336644825	hyfF; hydrogenase-4 component F [EC:1.-.-.-]
K00046	132935439777282	idnO; gluconate 5-dehydrogenase [EC:1.1.1.69]
K03786	132917721656857	aroQ, qutE; 3-dehydroquinate dehydratase II [EC:4.2.1.10]
K06387	132619100096762	spoIIR; stage II sporulation protein R
K07391	132587276291209	comM; magnesium chelatase family protein
K00337	132560383683558	nuoH; NADH-quinone oxidoreductase subunit H [EC:7.1.1.2]
K00588	132541318387326	E2.1.1.104; caffeoyl-CoA O-methyltransferase [EC:2.1.1.104]
K07124	132493509155946	K07124; uncharacterized protein
K01990	132434034667959	ABC-2.A; ABC-2 type transport system ATP-binding protein
K03699	132380435557841	tlyC; putative hemolysin
K03319	132335108974265	TC.DASS; divalent anion:Na+ symporter, DASS family
K06023	132321074629827	hprK, ptsK; HPr kinase/phosphorylase [EC:2.7.11.- 2.7.4.-]
K02015	132266212242506	ABC.FEV.P; iron complex transport system permease protein
K18118	132236649874745	aarC, cat1; succinyl-CoA:acetate CoA-transferase [EC:2.8.3.18]
K02538	132003183674196	manR; activator of the mannose operon, transcriptional antiterminator
K01258	131954406649206	pepT; tripeptide aminopeptidase [EC:3.4.11.4]
K07729	131939085179864	K07729; putative transcriptional regulator
K06195	131931388399073	apaG; ApaG protein
K06179	131887200696088	rluC; 23S rRNA pseudouridine955/2504/2580 synthase [EC:5.4.99.24]
K11244	131884644221815	WSC; cell wall integrity and stress response component
K01439	13185059197756	dapE; succinyl-diaminopimelate desuccinylase [EC:3.5.1.18]
K12582	131823176983783	wecF, rffT; dTDP-N-acetylfucosamine:lipid II N-acetylfucosaminyltransferase [EC:2.4.1.325]
K01867	131719368239759	WARS, trpS; tryptophanyl-tRNA synthetase [EC:6.1.1.2]
K02080	131685310429637	agaI; galactosamine-6-phosphate isomerase [EC:5.3.1.-]
K15777	131643895746224	DOPA; 4,5-DOPA dioxygenase extradiol [EC:1.13.11.-]
K02674	131637520456708	pilY1; type IV pilus assembly protein PilY1
K02337	131619776435008	dnaE; DNA polymerase III subunit alpha [EC:2.7.7.7]
K07493	131611664423434	K07493; putative transposase
K12960	131600089535367	mtaD; 5-methylthioadenosine/S-adenosylhomocysteine deaminase [EC:3.5.4.31 3.5.4.28]
K00856	131512537505794	E2.7.1.20, ADK; adenosine kinase [EC:2.7.1.20]
K14730	131337188736055	E1.1.1.243; (-)-trans-carveol dehydrogenase [EC:1.1.1.243]
K00185	131308482198736	dmsC; dimethyl sulfoxide reductase membrane subunit
K05844	131042034202344	rimK; ribosomal protein S6--L-glutamate ligase [EC:6.3.2.-]
K06285	131038465248546	mtrB; transcription attenuation protein (tryptophan RNA-binding attenuator protein)
K10626	130999352462384	UBR2; E3 ubiquitin-protein ligase UBR2 [EC:2.3.2.27]
K03894	130988503945518	iucA; N2-citryl-N6-acetyl-N6-hydroxylysine synthase [EC:6.3.2.38]
K07045	130954000777127	K07045; uncharacterized protein
K19355	130915968170639	MAN; mannan endo-1,4-beta-mannosidase [EC:3.2.1.78]
K01270	13083193026495	pepD; dipeptidase D [EC:3.4.13.-]
K00426	130825729987136	cydB; cytochrome bd ubiquinol oxidase subunit II [EC:7.1.1.7]
K07266	130742801441218	kpsC, lipA; capsular polysaccharide export protein
K15256	13070319937379	cmoA; tRNA (cmo5U34)-methyltransferase [EC:2.1.1.-]
K03089	130608717996088	rpoH; RNA polymerase sigma-32 factor
K01142	130531794050589	E3.1.11.2, xthA; exodeoxyribonuclease III [EC:3.1.11.2]
K03338	130511531371008	iolC; 5-dehydro-2-deoxygluconokinase [EC:2.7.1.92]
K01408	130460505135839	IDE, ide; insulysin [EC:3.4.24.56]
K13014	130414945644586	arnD; undecaprenyl phosphate-alpha-L-ara4FN deformylase [EC:3.5.1.-]
K11640	130307932046478	natK; two-component system, LytTR family, sensor histidine kinase NatK [EC:2.7.13.3]
K08961	13028230896366	K08961; chondroitin-sulfate-ABC endolyase/exolyase [EC:4.2.2.20 4.2.2.21]
K12510	13018884755182	tadB; tight adherence protein B
K09761	130187389927204	rsmE; 16S rRNA (uracil1498-N3)-methyltransferase [EC:2.1.1.193]
K14964	130140090139684	ASH2; Set1/Ash2 histone methyltransferase complex subunit ASH2
K01921	13010911289097	ddl; D-alanine-D-alanine ligase [EC:6.3.2.4]
K00626	129990425293385	ACAT, atoB; acetyl-CoA C-acetyltransferase [EC:2.3.1.9]
K01420	129987390102429	fnr; CRP/FNR family transcriptional regulator, anaerobic regulatory protein
K00366	129985688058115	nirA; ferredoxin-nitrite reductase [EC:1.7.7.1]
K15552	129923006870449	tauC; taurine transport system permease protein
K15876	129819991850886	nrfH; cytochrome c nitrite reductase small subunit
K00835	129798072759817	avtA; valine--pyruvate aminotransferase [EC:2.6.1.66]
K10764	129792284263064	metZ; O-succinylhomoserine sulfhydrylase [EC:2.5.1.-]
K03572	129781671832676	mutL; DNA mismatch repair protein MutL
K19115	129703063804755	csh2; CRISPR-associated protein Csh2
K02527	129681705982583	kdtA, waaA; 3-deoxy-D-manno-octulosonic-acid transferase [EC:2.4.99.12 2.4.99.13 2.4.99.14 2.4.99.15]
K11740	129636884856134	nfrB; bacteriophage N4 adsorption protein B
K07225	129587469059866	hmuS; putative hemin transport protein
K16246	129530860017367	dmpP, poxF, tomA5; phenol/toluene 2-monooxygenase (NADH) P5/A5 [EC:1.14.13.244 1.14.13.243]
K12204	129518089110473	dotC, traI; defect in organelle trafficking protein DotC
K00658	129459031504249	DLST, sucB; 2-oxoglutarate dehydrogenase E2 component (dihydrolipoamide succinyltransferase) [EC:2.3.1.61]
K14967	129427018282053	BRE2, CPS60; COMPASS component BRE2
K03602	129398747188631	xseB; exodeoxyribonuclease VII small subunit [EC:3.1.11.6]
K09770	129321058940279	K09770; uncharacterized protein
K03608	129232835268095	minE; cell division topological specificity factor
K00002	12919808771316	AKR1A1, adh; alcohol dehydrogenase (NADP+) [EC:1.1.1.2]
K06206	1291045487827	sfsA; sugar fermentation stimulation protein A
K09011	128992904400799	cimA; (R)-citramalate synthase [EC:2.3.1.182]
K02440	128964865180278	GLPF; glycerol uptake facilitator protein
K00118	128957535695994	gfo; glucose-fructose oxidoreductase [EC:1.1.99.28]
K07358	128949528522321	fimE; type 1 fimbriae regulatory protein FimE
K08978	128933148269573	TC.BAT1; bacterial/archaeal transporter family protein
K03783	12886117671189	punA, PNP; purine-nucleoside phosphorylase [EC:2.4.2.1]
K02002	128848989206395	proX; glycine betaine/proline transport system substrate-binding protein
K02899	128847077992777	RP-L27, MRPL27, rpmA; large subunit ribosomal protein L27
K07218	128828903133386	nosD; nitrous oxidase accessory protein
K10793	128595992015919	prdA; D-proline reductase (dithiol) PrdA [EC:1.21.4.1]
K01924	128552871387928	murC; UDP-N-acetylmuramate--alanine ligase [EC:6.3.2.8]
K07033	128543924350459	K07033; uncharacterized protein
K12142	128522008891097	hyfG; hydrogenase-4 component G [EC:1.-.-.-]
K06969	128501370625753	rlmI; 23S rRNA (cytosine1962-C5)-methyltransferase [EC:2.1.1.191]
K09765	128413715170384	queH; epoxyqueuosine reductase [EC:1.17.99.6]
K03596	128389130274374	lepA; GTP-binding protein LepA
K01733	128377964713525	thrC; threonine synthase [EC:4.2.3.1]
K19166	12828781071715	higB; mRNA interferase HigB [EC:3.1.-.-]
K02019	128055236079504	modE; molybdate transport system regulatory protein
K00392	127929732497242	sir; sulfite reductase (ferredoxin) [EC:1.8.7.1]
K14856	127889085536147	SDA1, SDAD1; protein SDA1
K18640	127805971969141	parM, stbA; plasmid segregation protein ParM
K02392	127746823182509	flgG; flagellar basal-body rod protein FlgG
K00038	127742297191755	E1.1.1.53; 3alpha(or 20beta)-hydroxysteroid dehydrogenase [EC:1.1.1.53]
K01597	127624449846995	MVD, mvaD; diphosphomevalonate decarboxylase [EC:4.1.1.33]
K02935	127420252306875	RP-L7, MRPL12, rplL; large subunit ribosomal protein L7/L12
K01666	127255019911708	mhpE; 4-hydroxy 2-oxovalerate aldolase [EC:4.1.3.39]
K02557	127181252711833	motB; chemotaxis protein MotB
K17318	126999324950144	K17318, lplA; putative aldouronate transport system substrate-binding protein
K05593	126998645196647	aadK; aminoglycoside 6-adenylyltransferase [EC:2.7.7.-]
K01150	126969849725917	endA; deoxyribonuclease I [EC:3.1.21.1]
K08223	126763781971392	fsr; MFS transporter, FSR family, fosmidomycin resistance protein
K12998	126733221004834	rgpE; glucosyltransferase [EC:2.4.1.-]
K02798	126626112811305	cmtB; mannitol PTS system EIIA component [EC:2.7.1.197]
K12619	1265128640102	XRN2, RAT1; 5'-3' exoribonuclease 2 [EC:3.1.13.-]
K16212	126510275124859	mgp; 4-O-beta-D-mannosyl-D-glucose phosphorylase [EC:2.4.1.281]
K04023	12649650660648	eutH; ethanolamine transporter
K06207	126424661179555	typA, bipA; GTP-binding protein
K20107	12641358126392	: No such data.
K15830	126387577112944	hycE; formate hydrogenlyase subunit 5
K01034	126383982414615	atoD; acetate CoA/acetoacetate CoA-transferase alpha subunit [EC:2.8.3.8 2.8.3.9]
K09020	126350971214251	rutB; ureidoacrylate peracid hydrolase [EC:3.5.1.110]
K18955	126295241404625	whiB1_2_3_4; WhiB family transcriptional regulator, redox-sensing transcriptional regulator
K00219	126199909200628	fadH; 2,4-dienoyl-CoA reductase (NADPH2) [EC:1.3.1.34]
K05516	126023939334409	cbpA; curved DNA-binding protein
K03758	12599160378705	arcD, lysl, lysP; arginine:ornithine antiporter / lysine permease
K11005	125940516197146	hlyA; hemolysin A
K09021	125829102367151	rutC; aminoacrylate peracid reductase
K01613	125784312017121	psd, PISD; phosphatidylserine decarboxylase [EC:4.1.1.65]
K03086	125783613519893	rpoD; RNA polymerase primary sigma factor
K02483	125744947971232	K02483; two-component system, OmpR family, response regulator
K02590	125568331671082	nifHD2, nifI2; nitrogen regulatory protein PII 2
K01081	1255666897677	E3.1.3.5; 5'-nucleotidase [EC:3.1.3.5]
K00853	125473459021542	araB; L-ribulokinase [EC:2.7.1.16]
K08998	125443731168753	K08998; uncharacterized protein
K09936	125437621654762	TC.BAT2; bacterial/archaeal transporter family-2 protein
K19607	125400720148951	RPGR; X-linked retinitis pigmentosa GTPase regulator
K02552	125361548725632	menF; menaquinone-specific isochorismate synthase [EC:5.4.4.2]
K20108	125301334430044	malT; maltose PTS system EIICB or EIICBA component [EC:2.7.1.208]
K06186	125261557818841	bamE, smpA; outer membrane protein assembly factor BamE
K08824	12524980961729	CDKL; cyclin-dependent kinase-like [EC:2.7.11.22]
K19784	125220976146275	chrR, NQR; chromate reductase, NAD(P)H dehydrogenase (quinone)
K02198	125169081403215	ccmF; cytochrome c-type biogenesis protein CcmF
K10466	125137234287738	KLHL30; kelch-like protein 30
K05916	12508989020798	hmp, YHB1; nitric oxide dioxygenase [EC:1.14.12.17]
K02122	125031139451289	ATPVF, ntpF, atpF; V/A-type H+/Na+-transporting ATPase subunit F
K02380	124813314397687	fdhE; FdhE protein
K06908	12480731845814	K06908; uncharacterized protein
K00341	124731968822005	nuoL; NADH-quinone oxidoreductase subunit L [EC:7.1.1.2]
K02651	124664437693692	flp, pilA; pilus assembly protein Flp/PilA
K01784	124612157775808	galE, GALE; UDP-glucose 4-epimerase [EC:5.1.3.2]
K18775	124607563927429	lf2; levanbiose-producing levanase [EC:3.2.1.64]
K01465	124587900815384	URA4, pyrC; dihydroorotase [EC:3.5.2.3]
K13040	12457970211238	ttrS; two-component system, LuxR family, sensor histidine kinase TtrS [EC:2.7.13.3]
K11891	124445172617827	impL, vasK, icmF; type VI secretion system protein ImpL
K18206	12439719192353	hypBA2; beta-L-arabinobiosidase [EC:3.2.1.187]
K17899	124291479193899	oraS; D-ornithine 4,5-aminomutase subunit alpha [EC:5.4.3.5]
K11250	124271083858532	leuE; leucine efflux protein
K03075	124260836688196	secG; preprotein translocase subunit SecG
K10536	124208238645682	aguA; agmatine deiminase [EC:3.5.3.12]
K00197	124060953688366	cdhE, acsC; acetyl-CoA decarbonylase/synthase, CODH/ACS complex subunit gamma [EC:2.1.1.245]
K03556	124026597011333	malT; LuxR family transcriptional regulator, maltose regulon positive regulatory protein
K06252	124015177507187	TN; tenascin
K06158	123963376989078	ABCF3; ATP-binding cassette, subfamily F, member 3
K06149	123811012866415	uspA; universal stress protein A
K02495	123650771598511	hemN, hemZ; oxygen-independent coproporphyrinogen III oxidase [EC:1.3.98.3]
K01883	123616407431386	CARS, cysS; cysteinyl-tRNA synthetase [EC:6.1.1.16]
K09962	123590575381679	K09962; uncharacterized protein
K01501	123559527074951	E3.5.5.1; nitrilase [EC:3.5.5.1]
K19088	123503000759944	cst1, cas8a; CRISPR-associated protein Cst1
K04027	12349934720681	eutM; ethanolamine utilization protein EutM
K06881	123379993294677	nrnA; bifunctional oligoribonuclease and PAP phosphatase NrnA [EC:3.1.3.7 3.1.13.3]
K02336	123339879259542	polB; DNA polymerase II [EC:2.7.7.7]
K17898	123318184699418	oraE; D-ornithine 4,5-aminomutase subunit beta [EC:5.4.3.5]
K08717	1230947837774	utp; urea transporter
K06901	123077501381979	pbuG, azgA, ghxP, ghxQ, adeQ; adenine/guanine/hypoxanthine permease
K00102	123013538966805	LDHD, dld; D-lactate dehydrogenase (cytochrome) [EC:1.1.2.4]
K02795	122923176610842	manY; mannose PTS system EIIC component
K08253	1229205419539	E2.7.10.2; non-specific protein-tyrosine kinase [EC:2.7.10.2]
K03832	122911812571962	tonB; periplasmic protein TonB
K09807	12278915974726	K09807; uncharacterized protein
K15342	122761635878667	cas1; CRISP-associated protein Cas1
K03321	122714634531051	TC.SULP; sulfate permease, SulP family
K02954	122583153217076	RP-S14, MRPS14, rpsN; small subunit ribosomal protein S14
K12453	122538915948069	rfbS; CDP-paratose synthetase [EC:1.1.1.342]
K02053	122501023967041	ABC.SP.P; putative spermidine/putrescine transport system permease protein
K00331	122335556260346	nuoB; NADH-quinone oxidoreductase subunit B [EC:7.1.1.2]
K03238	122268667881295	EIF2S2; translation initiation factor 2 subunit 2
K07726	122167646292923	K07726; putative transcriptional regulator
K02409	12215469397251	fliF; flagellar M-ring protein FliF
K06161	122123681424596	syrD; putative syringomycin transport system ATP-binding/permease protein
K02945	12211584414202	RP-S1, rpsA; small subunit ribosomal protein S1
K06996	122049956762777	K06996; uncharacterized protein
K02066	121978975944622	mlaE, linK; phospholipid/cholesterol/gamma-HCH transport system permease protein
K02525	121969913546149	kdgR; LacI family transcriptional regulator, kdg operon repressor
K03557	121937548376575	fis; Fis family transcriptional regulator, factor for inversion stimulation protein
K04749	121908531263547	rsbV; anti-sigma B factor antagonist
K09994	12184850949685	phnO; (aminoalkyl)phosphonate N-acetyltransferase [EC:2.3.1.280]
K02773	121775523429698	gatA, sgcA; galactitol PTS system EIIA component [EC:2.7.1.200]
K07273	121713207452724	acm; lysozyme
K03534	121706428831754	rhaM; L-rhamnose mutarotase [EC:5.1.3.32]
K07259	121628802948654	dacB; serine-type D-Ala-D-Ala carboxypeptidase/endopeptidase (penicillin-binding protein 4) [EC:3.4.16.4 3.4.21.-]
K07447	12162464425072	ruvX; putative holliday junction resolvase [EC:3.1.-.-]
K03292	121430831928532	TC.GPH; glycoside/pentoside/hexuronide:cation symporter, GPH family
K06131	12140241118334	clsA_B; cardiolipin synthase A/B [EC:2.7.8.-]
K16697	121369747016384	tuaC; teichuronic acid biosynthesis glycosyltransferase TuaC [EC:2.4.-.-]
K01507	121310445844823	ppa; inorganic pyrophosphatase [EC:3.6.1.1]
K00983	121308057974757	neuA, nnaC; N-acylneuraminate cytidylyltransferase [EC:2.7.7.43]
K03558	121242016003369	cvpA; membrane protein required for colicin V production
K00215	121240320887298	dapB; 4-hydroxy-tetrahydrodipicolinate reductase [EC:1.17.1.8]
K03312	121182043260883	gltS; glutamate:Na+ symporter, ESS family
K03550	121102405540856	ruvA; holliday junction DNA helicase RuvA [EC:3.6.4.12]
K19127	121065370571545	csy1; CRISPR-associated protein Csy1
K09968	121016137622533	K09968; uncharacterized protein
K03489	120987037544473	yydK; GntR family transcriptional regulator, transcriptional regulator of bglA
K16937	120967956060727	doxD; thiosulfate dehydrogenase (quinone) large subunit [EC:1.8.5.2]
K12137	120903262169444	hyfB; hydrogenase-4 component B [EC:1.-.-.-]
K08352	120875126351912	phsA, psrA; thiosulfate reductase / polysulfide reductase chain A [EC:1.8.5.5]
K07693	120801799070355	desR; two-component system, NarL family, response regulator DesR
K00941	120756763225553	thiD; hydroxymethylpyrimidine/phosphomethylpyrimidine kinase [EC:2.7.1.49 2.7.4.7]
K09706	120619838331111	K09706; uncharacterized protein
K06200	120565406045175	cstA; carbon starvation protein
K01218	120439384393804	gmuG; mannan endo-1,4-beta-mannosidase [EC:3.2.1.78]
K06208	120396085570791	aroH; chorismate mutase [EC:5.4.99.5]
K09952	120365145709768	csn1, cas9; CRISPR-associated endonuclease Csn1 [EC:3.1.-.-]
K11202	120329679162727	fryB; fructose-like PTS system EIIB component [EC:2.7.1.-]
K06877	120318651266388	K06877; DEAD/DEAH box helicase domain-containing protein
K15519	120317074140459	dck; deoxyadenosine/deoxycytidine kinase [EC:2.7.1.76 2.7.1.74]
K08234	120316121960781	yaeR; glyoxylase I family protein
K07775	120207528016498	resD; two-component system, OmpR family, response regulator ResD
K06911	120165231629484	PIR; quercetin 2,3-dioxygenase [EC:1.13.11.24]
K01571	120147364211706	oadA; oxaloacetate decarboxylase (Na+ extruding) subunit alpha [EC:7.2.4.2]
K03336	120113183255979	iolD; 3D-(3,5/4)-trihydroxycyclohexane-1,2-dione acylhydrolase (decyclizing) [EC:3.7.1.22]
K15770	120062541164946	cycB, ganO; arabinogalactan oligomer / maltooligosaccharide transport system substrate-binding protein
K08369	12001279447106	ydjE; MFS transporter, putative metabolite:H+ symporter
K15724	119948701900241	erpA; iron-sulfur cluster insertion protein
K00848	119902809063298	rhaB; rhamnulokinase [EC:2.7.1.5]
K16789	119761650080776	thiT; thiamine transporter
K06370	119723339586958	safA; morphogenetic protein associated with SpoVID
K15974	119681256832899	emrR, mprA; MarR family transcriptional regulator, negative regulator of the multidrug operon emrRAB
K14520	119654383243337	hapE; 4-hydroxyacetophenone monooxygenase [EC:1.14.13.84]
K03424	119611843642382	tatD; TatD DNase family protein [EC:3.1.21.-]
K20000	119595065324604	matK; maturase K
K03282	119542157643781	mscL; large conductance mechanosensitive channel
K09121	119475642275765	larC; pyridinium-3,5-bisthiocarboxylic acid mononucleotide nickel chelatase [EC:4.99.1.12]
K02340	119408697322544	holA; DNA polymerase III subunit delta [EC:2.7.7.7]
K07683	119258609203334	nreB; two-component system, NarL family, sensor histidine kinase NreB [EC:2.7.13.3]
K02498	119239625866863	hemY; HemY protein
K06113	119231018653579	abnA; arabinan endo-1,5-alpha-L-arabinosidase [EC:3.2.1.99]
K08191	11910820052455	exuT; MFS transporter, ACS family, hexuronate transporter
K13628	119099055177517	iscA; iron-sulfur cluster assembly protein
K01856	119087494072977	catB; muconate cycloisomerase [EC:5.5.1.1]
K14688	119073044222581	SLC30A1, ZNT1; solute carrier family 30 (zinc transporter), member 1
K00125	11895408224753	fdhB; formate dehydrogenase (coenzyme F420) beta subunit [EC:1.17.98.3 1.8.98.6]
K08173	118945479576486	ydfJ; MFS transporter, MHS family, metabolite:H+ symporter
K08299	1189218610163	caiD; crotonobetainyl-CoA hydratase [EC:4.2.1.149]
K10751	118907259592131	CHAF1B; chromatin assembly factor 1 subunit B
K01958	118833664054015	PC, pyc; pyruvate carboxylase [EC:6.4.1.1]
K11617	118783031355697	liaS; two-component system, NarL family, sensor histidine kinase LiaS [EC:2.7.13.3]
K01202	118718430929284	GALC; galactosylceramidase [EC:3.2.1.46]
K07739	118705530200781	ELP3, KAT9; elongator complex protein 3 [EC:2.3.1.48]
K00575	118703249319809	cheR; chemotaxis protein methyltransferase CheR [EC:2.1.1.80]
K19342	118666817809285	nosL; copper chaperone NosL
K03773	118655739553785	fklB; FKBP-type peptidyl-prolyl cis-trans isomerase FklB [EC:5.2.1.8]
K01155	118646357122995	E3.1.21.4; type II restriction enzyme [EC:3.1.21.4]
K07735	118633629463544	algH; putative transcriptional regulator
K01262	118538248868635	pepP; Xaa-Pro aminopeptidase [EC:3.4.11.9]
K11208	118426793920549	yncG; GST-like protein
K01993	11842483537238	ABC-2.TX; HlyD family secretion protein
K07040	118348970017639	K07040; uncharacterized protein
K07516	118278556206845	fadN; 3-hydroxyacyl-CoA dehydrogenase [EC:1.1.1.35]
K11902	118260552284662	impA; type VI secretion system protein ImpA
K06201	118196559719518	cutC; copper homeostasis protein
K10007	118184544209855	gluD; glutamate transport system permease protein
K12452	118172156312576	ascC, ddhC, rfbH; CDP-4-dehydro-6-deoxyglucose reductase, E1 [EC:1.17.1.1]
K09800	118142964850477	tamB; translocation and assembly module TamB
K00018	11812983863806	hprA; glycerate dehydrogenase [EC:1.1.1.29]
K01995	118125797879232	livG; branched-chain amino acid transport system ATP-binding protein
K00610	117964290733943	pyrI; aspartate carbamoyltransferase regulatory subunit
K15924	117954311955024	xynC; glucuronoarabinoxylan endo-1,4-beta-xylanase [EC:3.2.1.136]
K15633	117884740608763	gpmI; 2,3-bisphosphoglycerate-independent phosphoglycerate mutase [EC:5.4.2.12]
K02902	117844092525928	RP-L28, MRPL28, rpmB; large subunit ribosomal protein L28
K07707	1178403235139	agrA, blpR, fsrA; two-component system, LytTR family, response regulator AgrA
K01686	117811271361305	uxuA; mannonate dehydratase [EC:4.2.1.8]
K02939	117725360794367	RP-L9, MRPL9, rplI; large subunit ribosomal protein L9
K00962	117609693054253	pnp, PNPT1; polyribonucleotide nucleotidyltransferase [EC:2.7.7.8]
K03648	117598263869072	UNG, UDG; uracil-DNA glycosylase [EC:3.2.2.27]
K06980	117402843173237	ygfZ; tRNA-modifying protein YgfZ
K00523	117310435457983	ascD, ddhD, rfbI; CDP-4-dehydro-6-deoxyglucose reductase, E3 [EC:1.17.1.1]
K00963	11727064113156	UGP2, galU, galF; UTP--glucose-1-phosphate uridylyltransferase [EC:2.7.7.9]
K14052	117228707826817	puuP; putrescine importer
K12248	117154657016478	bst; beta-galactoside alpha-2,6-sialyltransferase (sialyltransferase 0160) [EC:2.4.99.1]
K00831	117151824047484	serC, PSAT1; phosphoserine aminotransferase [EC:2.6.1.52]
K00773	117025936713488	tgt, QTRT1; queuine tRNA-ribosyltransferase [EC:2.4.2.29]
K06872	116921988216133	K06872; uncharacterized protein
K05303	116886277283592	K05303; O-methyltransferase [EC:2.1.1.-]
K19181	116803447166655	afr; 1,5-anhydro-D-fructose reductase (1,5-anhydro-D-mannitol-forming) [EC:1.1.1.292]
K01119	116748458613925	cpdB; 2',3'-cyclic-nucleotide 2'-phosphodiesterase / 3'-nucleotidase [EC:3.1.4.16 3.1.3.6]
K03453	116747518992319	TC.BASS; bile acid:Na+ symporter, BASS family
K02058	116715941981581	ABC.SS.S; simple sugar transport system substrate-binding protein
K05591	116626065800536	dbpA; ATP-dependent RNA helicase DbpA [EC:3.6.4.13]
K03837	116536293864413	sdaC; serine transporter
K07462	116517819603802	recJ; single-stranded-DNA-specific exonuclease [EC:3.1.-.-]
K09693	116505581356683	tagH; teichoic acid transport system ATP-binding protein [EC:7.5.2.4]
K02838	116479196464579	frr, MRRF, RRF; ribosome recycling factor
K03071	116449933678565	secB; preprotein translocase subunit SecB
K05577	116441630182662	ndhF; NAD(P)H-quinone oxidoreductase subunit 5 [EC:7.1.1.2]
K07668	116325436516169	vicR; two-component system, OmpR family, response regulator VicR
K00526	11627857003036	E1.17.4.1B, nrdB, nrdF; ribonucleoside-diphosphate reductase beta chain [EC:1.17.4.1]
K13638	116264324066006	zntR; MerR family transcriptional regulator, Zn(II)-responsive regulator of zntA
K03590	116219687908496	ftsA; cell division protein FtsA
K09787	116086319211347	K09787; uncharacterized protein
K09691	116052497455545	ABC-2.LPSE.A; lipopolysaccharide transport system ATP-binding protein
K06194	115937163352136	nlpD; lipoprotein NlpD
K11931	11582046564264	pgaB; poly-beta-1,6-N-acetyl-D-glucosamine N-deacetylase [EC:3.5.1.-]
K07099	115695087351845	K07099; uncharacterized protein
K00981	115658244516288	E2.7.7.41, CDS1, CDS2, cdsA; phosphatidate cytidylyltransferase [EC:2.7.7.41]
K07165	115628051028369	fecR; transmembrane sensor
K06989	115612047144302	nadX, ASPDH; aspartate dehydrogenase [EC:1.4.1.21]
K03100	115563478943207	lepB; signal peptidase I [EC:3.4.21.89]
K08641	115348781919798	vanX; zinc D-Ala-D-Ala dipeptidase [EC:3.4.13.22]
K09817	11534037102082	znuC; zinc transport system ATP-binding protein [EC:7.2.2.20]
K06202	115276341311426	cyaY; CyaY protein
K06237	115264921972927	COL4A; collagen type IV alpha
K08310	115109684987935	nudB, ntpA; dihydroneopterin triphosphate diphosphatase [EC:3.6.1.67]
K11189	115049570920075	: No such data.
K03619	114961731048537	hyaE; hydrogenase-1 operon protein HyaE
K11614	114938881653097	yufL, malK; two-component system, CitB family, sensor histidine kinase MalK [EC:2.7.13.3]
K16050	11493486211876	hsaD; 4,5:9,10-diseco-3-hydroxy-5,9,17-trioxoandrosta-1(10),2-diene-4-oate hydrolase [EC:3.7.1.17]
K00806	114885174064191	uppS; undecaprenyl diphosphate synthase [EC:2.5.1.31]
K06890	114828047389071	K06890; uncharacterized protein
K07542	114824805440932	PIGV; GPI mannosyltransferase 2 [EC:2.4.1.-]
K02963	114777871379411	RP-S18, MRPS18, rpsR; small subunit ribosomal protein S18
K10119	114673257947882	msmG; raffinose/stachyose/melibiose transport system permease protein
K03240	114662335775104	EIF2B5; translation initiation factor eIF-2B subunit epsilon
K16147	114641397744514	glgE; starch synthase (maltosyl-transferring) [EC:2.4.99.16]
K19803	114598369440631	lpxT; Kdo2-lipid A phosphotransferase [EC:2.7.4.29]
K01023	114409543605624	assT; arylsulfate sulfotransferase [EC:2.8.2.22]
K12251	114359635076242	aguB; N-carbamoylputrescine amidase [EC:3.5.1.53]
K02690	114358114746391	psaB; photosystem I P700 chlorophyll a apoprotein A2
K03601	114270788641496	xseA; exodeoxyribonuclease VII large subunit [EC:3.1.11.6]
K18691	114267148106474	mltF; membrane-bound lytic murein transglycosylase F [EC:4.2.2.-]
K05774	114203743286446	phnN; ribose 1,5-bisphosphokinase [EC:2.7.4.23]
K02008	114134815764666	cbiQ; cobalt/nickel transport system permease protein
K04015	114090136649733	nrfD; protein NrfD
K17978	114004210452929	NUM1; nuclear migration protein NUM1
K00332	114002622940227	nuoC; NADH-quinone oxidoreductase subunit C [EC:7.1.1.2]
K03779	11394519921519	ttdA; L(+)-tartrate dehydratase alpha subunit [EC:4.2.1.32]
K12527	113894557054778	ygfK; putative selenate reductase [EC:1.97.1.9]
K01756	113839834596129	purB, ADSL; adenylosuccinate lyase [EC:4.3.2.2]
K03641	113796692847997	tolB; TolB protein
K12962	113765421182497	arnE; undecaprenyl phosphate-alpha-L-ara4N flippase subunit ArnE
K00872	113760656783333	thrB; homoserine kinase [EC:2.7.1.39]
K02994	11373949362195	RP-S8, rpsH; small subunit ribosomal protein S8
K07456	113674799268555	mutS2; DNA mismatch repair protein MutS2
K03606	113671363631318	wcaJ; putative colanic acid biosysnthesis UDP-glucose lipid carrier transferase
K10815	113575589732396	hcnB; hydrogen cyanide synthase HcnB [EC:1.4.99.5]
K16906	113519632919852	K16906; fluoroquinolone transport system permease protein
K00208	113452912744227	fabI; enoyl-[acyl-carrier protein] reductase I [EC:1.3.1.9 1.3.1.10]
K03299	113401776157005	TC.GNTP; gluconate:H+ symporter, GntP family
K19225	113373380260739	gluP; rhomboid protease GluP [EC:3.4.21.105]
K13727	113310239910341	pdc; phenolic acid decarboxylase [EC:4.1.1.-]
K01186	113253639616657	NEU1; sialidase-1 [EC:3.2.1.18]
K01183	113203609095555	E3.2.1.14; chitinase [EC:3.2.1.14]
K00073	113148859950686	allD; ureidoglycolate dehydrogenase (NAD+) [EC:1.1.1.350]
K02822	113111215329479	ulaB, sgaB; ascorbate PTS system EIIB component [EC:2.7.1.194]
K18997	113110011476196	cbpM; chaperone modulatory protein CbpM
K00339	113073763782916	nuoJ; NADH-quinone oxidoreductase subunit J [EC:7.1.1.2]
K19333	113019026412136	kdgR; IclR family transcriptional regulator, KDG regulon repressor
K10716	112926685773751	kch, trkA, mthK, pch; voltage-gated potassium channel
K06295	112896146187657	gerKA; spore germination protein KA
K03676	112867022020353	grxC, GLRX, GLRX2; glutaredoxin 3
K15657	112853651666155	srfATE, srfAD, lchAD; external thioesterase TEII
K03660	112813605730837	OGG1; N-glycosylase/DNA lyase [EC:3.2.2.- 4.2.99.18]
[truncated: 2,763 more rows]
