# Supplementary material for: Towards a metagenomics machine learning interpretable model for understanding the transition from adenoma to colorectal cancer
Source: Sci Rep. 2022 Jan 10;12:450. doi: 10.1038/s41598-021-04182-y (PMC8748837; doi:10.1038/s41598-021-04182-y)
Supplement: Supplementary file 4 — Supplementary Information 4. [file 41598_2021_4182_MOESM4_ESM.xlsx]

## Sheet: Legend
Towards a metagenomics machine learning interpretable model for understanding the transition from adenoma to colorectal cancer
Carlos S. Casimiro-Soriguer, Carlos Loucera, María Peña-Chilet and Joaquin Dopazo
Table S3.
Most relevant eggNOG functional features selected by the classification model.

## Sheet: Table S3
eggNOG	score
08XIZ@bactNOG	247062199593831
06J4I@bactNOG	230583362048349
0NI2F@firmNOG	222011665204408
00DN8@actNOG	193081400260494
0NTFT@firmNOG	192116270097517
0Y9D1@NOG	176985035725441
0EX7J@cloNOG	173495944270785
05DDE@bactNOG	147984819865724
057E2@bacteNOG	14628647824398
0587E@bacteNOG	144450194014507
06F02@bactNOG	137804417198685
05CMH@bactNOG	134625405120116
08NTT@bactNOG	133922872691067
079XJ@bactNOG	133322942971132
08C1U@bactNOG	131216290556694
08HM2@bactNOG	12991369153373
059H0@bacteNOG	126147023694932
05DCU@bactNOG	12539357963561
08BIB@bactNOG	124680786252339
07I7J@bactNOG	123689295669624
07MFK@bactNOG	119201868065117
0ETQK@cloNOG	118338137387979
064HV@bactNOG	11800348521284
06HE0@bactNOG	117882576812347
0QEJJ@fusoNOG	117817065442141
06JF8@bactNOG	117596449532018
05VB5@bactNOG	116405026199637
07G7N@bactNOG	116231171282308
07HVW@bactNOG	115957820320213
0NDHR@firmNOG	115801592138807
065TB@bactNOG	115589038839415
0QEQK@fusoNOG	115141663499471
05K1I@bactNOG	115136251175805
0NTDN@firmNOG	114667975506236
05P3E@bactNOG	114439802861932
07P6G@bactNOG	114253840097625
06TCJ@bactNOG	113580798669517
0QGAV@fusoNOG	11282863474028
0NE26@firmNOG	11157100547456
082DI@bactNOG	111218146020929
0P4WW@firmNOG	110989265610302
0F62N@cloNOG	110810614118319
0624Y@bactNOG	110616913490025
0EYQ2@cloNOG	110449022301978
0NGWZ@firmNOG	110409544785833
0QEN3@fusoNOG	108741380296534
0ENT8@cloNOG	107918820831988
0QEKX@fusoNOG	107680160826473
0EPDH@cloNOG	107510580278176
0J5UN@euNOG	106425022207221
0QEYZ@fusoNOG	106063398000368
0ER1T@cloNOG	105764695257811
0ZKZU@NOG	10573148584729
0XRIN@NOG	105700201142444
07VYE@bactNOG	105552793561743
0NDUI@firmNOG	105261271857292
0NSC7@firmNOG	104876676906631
0EPMW@cloNOG	103895570041538
05ZPK@bactNOG	103478410328883
0QEU9@fusoNOG	102910744691638
07QVD@bactNOG	102743895367239
0ZG8X@NOG	102502016578833
08GA9@bactNOG	10249282986861
09G2K@bctoNOG	101981055492093
05672@bacteNOG	101788690132805
0QEY0@fusoNOG	101432005981589
0QES5@fusoNOG	101109004903357
09BA6@bctoNOG	100399731569124
00D6V@actNOG	100339600777782
05DV9@bactNOG	998335400086064
0QEIY@fusoNOG	994545582944961
0QEM4@fusoNOG	993145929830499
0QEXW@fusoNOG	991362719495052
0NMYU@firmNOG	984365536451668
08WT9@bactNOG	980609687607717
0QEPP@fusoNOG	977391604035268
08G6I@bactNOG	977277219143318
08G8I@bactNOG	97587931951781
0NNG3@firmNOG	975602621373601
08YJW@bactNOG	974710402970599
0Y0WV@NOG	974229852147972
0P5DU@firmNOG	972651218893427
0ZQMU@NOG	972234716592089
0F49Y@cloNOG	969711617252363
06H6V@bactNOG	967089197136751
08CPB@bactNOG	966659956391518
0NIZK@firmNOG	963418617531523
0EYEJ@cloNOG	956448189416015
08UNK@bactNOG	956178175027156
0QF08@fusoNOG	954740955352233
0QESV@fusoNOG	954367791016901
04TTF@bacNOG	954087156363803
08D2E@bactNOG	953195887295042
0F6S3@cloNOG	952379698265486
0ES8B@cloNOG	948993383676463
0EVNF@cloNOG	948991113103221
11FEM@NOG	948307886571537
0747I@bactNOG	948186879977258
00GQY@actNOG	942383419928311
08GGH@bactNOG	942166515200072
0YDSA@NOG	939126753745085
0NXDM@firmNOG	937404034298218
0F48P@cloNOG	928377972770164
07XK9@bactNOG	92722283521983
0QENE@fusoNOG	926365844724163
0QENB@fusoNOG	924962594918547
0NFSM@firmNOG	923792940499562
0ZMT5@NOG	919469014030248
0F13K@cloNOG	91843229984002
0P28Z@firmNOG	917384039152675
0ZRRG@NOG	913349315571018
0EUUE@cloNOG	913257294541839
08V02@bactNOG	9117746320081
06CNM@bactNOG	910560075370206
0YKT7@NOG	909773800838803
08QPF@bactNOG	90708912789867
05YAP@bactNOG	905885025167683
0QFMH@fusoNOG	904820044053155
057T5@bacteNOG	904492242291796
08GBW@bactNOG	904101949947057
0QEK2@fusoNOG	90325296983995
0NMWD@firmNOG	90114701180272
0XVJ5@NOG	900446794957751
0QEWY@fusoNOG	896644275105937
0QF1D@fusoNOG	896483522786083
09K8R@bctoNOG	894123555122382
08KI6@bactNOG	892635916584706
0ZTS3@NOG	891907022592691
0EX5F@cloNOG	887440811348712
0QEZ4@fusoNOG	886176122304854
0QENJ@fusoNOG	88564220625779
09CCZ@bctoNOG	883956206789477
0QESB@fusoNOG	883502302548704
0QEZE@fusoNOG	882803993873097
0P36W@firmNOG	882085272771236
0QES3@fusoNOG	878804780577091
07Y3N@bactNOG	877952255811216
06DMU@bactNOG	877913336946041
0ER5P@cloNOG	877784074050472
0EWPE@cloNOG	876646297887427
069CI@bactNOG	872321478072515
0EUYQ@cloNOG	871266159981717
0ZJHM@NOG	868684423903117
0NI7Z@firmNOG	868553843257986
0QFEW@fusoNOG	868397959471109
126QX@NOG	867282067324362
0GAJP@delNOG	866772069832171
0QFSD@fusoNOG	865384678447828
0QG58@fusoNOG	865024489758194
0QF8V@fusoNOG	862798919388516
08GEU@bactNOG	86114969379829
0EYVP@cloNOG	858555232972877
0QF2D@fusoNOG	857697352918397
0QF3W@fusoNOG	856920289456198
0NNUC@firmNOG	856248159906271
0Y843@NOG	854824841199462
07RVD@bactNOG	854590969855718
05YF8@bactNOG	853040686020385
0QEM3@fusoNOG	845976275152158
0557P@bacteNOG	845849474738925
0EXTT@cloNOG	845329909828655
0QF9N@fusoNOG	842650753629257
0QF55@fusoNOG	841109698416893
0QERQ@fusoNOG	838758841602389
0QEJK@fusoNOG	833779441431625
0F61F@cloNOG	831105309087462
11IEM@NOG	828565321317455
06MHY@bactNOG	828531203432264
08G8E@bactNOG	82834357879256
0P5AZ@firmNOG	827648353308982
09T32@bctoNOG	826164015413265
0ETC1@cloNOG	825525767083379
0NMD5@firmNOG	825305385921054
073JW@bactNOG	8244748287805
07QJW@bactNOG	818842281650655
0QEPG@fusoNOG	815695460245151
0QEU2@fusoNOG	814655063406702
0QEJD@fusoNOG	814385004983249
0F6VG@cloNOG	812456048744397
05X11@bactNOG	81099815190115
101UU@NOG	809878912395594
COG3799@NOG	809080681098701
08G77@bactNOG	80601209857528
0QGKC@fusoNOG	805992699386841
0QEXT@fusoNOG	805671378676251
0QG71@fusoNOG	804766290146752
05UIT@bactNOG	801891738829647
0YCEW@NOG	800498612205181
0QGA6@fusoNOG	799456005141996
0QEQS@fusoNOG	794102348055791
0NI1Q@firmNOG	793591303564762
0QENZ@fusoNOG	790477350916571
08X6N@bactNOG	789277952603597
10YY9@NOG	789164792731461
0QEMA@fusoNOG	786912710638444
0QF35@fusoNOG	785173768414585
0QF6D@fusoNOG	782485237799101
0QEY4@fusoNOG	782147824938777
08G8B@bactNOG	779563284089315
08GFI@bactNOG	776202482257814
0QF4A@fusoNOG	774060866691398
10Z3T@NOG	773208223251384
0QFE8@fusoNOG	772672187162243
0QGGS@fusoNOG	770577710456409
09CEQ@bctoNOG	769235182087465
1032Y@NOG	76614520140811
12BA2@NOG	763157072985403
0I86F@eryNOG	760725362651266
08V0D@bactNOG	75858378065909
0QEMW@fusoNOG	757424063587588
0QG9Z@fusoNOG	755546565307021
0Y6BY@NOG	755024801383098
08K0M@bactNOG	755007462449018
11IWW@NOG	754122876932839
0NIB6@firmNOG	753246398748466
0QGSU@fusoNOG	750306148398855
11XBE@NOG	749786764849754
05887@bacteNOG	747521921960255
056ZC@bacteNOG	747022404799509
0QHNI@fusoNOG	744011930732519
068JG@bactNOG	742370600697745
0Y5PM@NOG	740063061482277
0QF68@fusoNOG	738692566933332
0QEW4@fusoNOG	738274772696528
0NRZ0@firmNOG	734200026028282
124WG@NOG	733727942038966
11QY9@NOG	732054009040525
0QFR9@fusoNOG	731391746355353
0QFN1@fusoNOG	729902137322645
0NNVZ@firmNOG	729860430780573
0NTG9@firmNOG	729247019861214
0QG61@fusoNOG	727430636461912
0QFB3@fusoNOG	72730883573589
0QG6D@fusoNOG	726432289124041
05YNU@bactNOG	724868113252767
05TPP@bactNOG	724162164511035
07PZE@bactNOG	724052802398859
055MU@bacteNOG	722867917660794
0P12U@firmNOG	718497820563156
05SUG@bactNOG	718205118536415
00D9X@actNOG	718111198102411
COG3844@NOG	716845372477592
06Z8Q@bactNOG	716836462985602
0QGQ4@fusoNOG	715746085318202
08HNT@bactNOG	715619910663617
0XTEF@NOG	71483013926349
0ZFEV@NOG	712160799998407
0QEVM@fusoNOG	711299718519949
10Z5B@NOG	709686222871
057XY@bacteNOG	709667820115657
0QG93@fusoNOG	70863244630477
0QG4Q@fusoNOG	708626004278951
0QEM5@fusoNOG	706824152594647
0EZ1F@cloNOG	705272117973981
0QFAW@fusoNOG	704628208442674
08UHY@bactNOG	700861992944207
0QFAF@fusoNOG	698258416871648
0QHP2@fusoNOG	696097944562758
0EW3B@cloNOG	69603618225864
0QFCC@fusoNOG	695119324703261
04U81@bacNOG	693386781031744
0QFBQ@fusoNOG	693317079084681
0NHM3@firmNOG	692912734364692
10Z2D@NOG	690249496764177
0ES7F@cloNOG	689458496159248
10Z74@NOG	686451263875708
0NRWV@firmNOG	684721322288579
0QGFX@fusoNOG	684299896857229
0XY8I@NOG	681713200875192
04UN1@bacNOG	681235890655559
05IHN@bactNOG	680615526417362
0NQ4U@firmNOG	680031542243013
0F5HG@cloNOG	678260381981772
0583Y@bacteNOG	678084492805958
0QF19@fusoNOG	677929404267797
0QFB7@fusoNOG	676508802109979
0QF41@fusoNOG	675010768759986
00E4S@actNOG	675010744372431
0QF1T@fusoNOG	673945082281374
04YUG@bacNOG	671913904516121
00C4D@actNOG	668045476470933
0I9BD@eryNOG	666816699793425
05Y7Z@bactNOG	666322214593307
057XU@bacteNOG	664449796611291
0ER9R@cloNOG	663742287070658
0YCPR@NOG	661303083119871
0P275@firmNOG	660945156779223
0Y8IY@NOG	659904464495103
0EQZ8@cloNOG	658426255927744
05M7V@bactNOG	657898337254196
00KB7@actNOG	656621905535716
0NFYH@firmNOG	656131001737276
0QFN6@fusoNOG	652142892173574
0EXGF@cloNOG	651922156486058
COG1494@NOG	651576588839764
08W7G@bactNOG	649642832399811
0QFDE@fusoNOG	648352878614602
0QFPV@fusoNOG	648317538042178
0588K@bacteNOG	645344328485411
11IX8@NOG	641890195930259
05FC4@bactNOG	641624066796989
0QGIB@fusoNOG	637639767469951
0QF6S@fusoNOG	636581488912251
058TU@bacteNOG	635282762569518
0QHM4@fusoNOG	632027496711808
11IJA@NOG	631267909981101
09I39@bctoNOG	631197381733715
0QFM4@fusoNOG	627720748292083
0ZXQA@NOG	627231551802756
05DBK@bactNOG	627196244749964
0QEJH@fusoNOG	624872408886989
09A7H@bctoNOG	624614782004564
0ESV9@cloNOG	624364356116497
10YZ5@NOG	622291845077139
126E2@NOG	622020586013613
0ET01@cloNOG	621571600258916
0QGB2@fusoNOG	621334734098506
0P0N9@firmNOG	619507457652344
08HWU@bactNOG	61934649559113
058UH@bacteNOG	617407512507099
08B03@bactNOG	616150890551801
0NKW6@firmNOG	614935395868521
07QB1@bactNOG	613085009706176
0744R@bactNOG	612826947296072
0NJ2V@firmNOG	611268330649669
0QF8T@fusoNOG	610470685153695
0QFSR@fusoNOG	610458462039091
06XK8@bactNOG	609173738747845
0P5YK@firmNOG	608991056365326
0F2SJ@cloNOG	608622864959436
0QFG5@fusoNOG	608560444510098
0625Q@bactNOG	605496542646389
0QG54@fusoNOG	60521728932121
061AM@bactNOG	604844458568338
05HUA@bactNOG	604435458332462
05DG3@bactNOG	601779291179057
0QGV3@fusoNOG	600539775572051
10Z5F@NOG	600292058533041
0QG7X@fusoNOG	599933050285103
0F5QI@cloNOG	598684849671336
00HXA@actNOG	596674525248704
0QF1V@fusoNOG	596173063917549
0XY2M@NOG	595143722816441
06Z6Z@bactNOG	594945597826491
06RBK@bactNOG	594458638077955
0QG69@fusoNOG	593679880063291
05A2F@bacteNOG	593304100002877
057KK@bacteNOG	59257982010676
0NTX8@firmNOG	592501860083419
0NFMB@firmNOG	591867766583829
088V3@bactNOG	589684421403237
0NRJE@firmNOG	588850091261304
0QEJN@fusoNOG	587314897123043
1CAAX@tenNOG	585598057011998
05YGQ@bactNOG	585371127761437
0QF4Y@fusoNOG	581132899512584
05UIY@bactNOG	579797895932088
0QHNH@fusoNOG	579408559980635
0QFIG@fusoNOG	579271694702588
0QEX9@fusoNOG	57857531686594
055H4@bacteNOG	578299681048999
08PV5@bactNOG	578282413214285
12465@NOG	575010672696243
0NJPB@firmNOG	574845478211785
0QHP1@fusoNOG	574472550534796
0QG7T@fusoNOG	572040841285457
0F4SS@cloNOG	57058410656063
06NWB@bactNOG	569449830749924
0F7KC@cloNOG	567819303752708
0YVCN@NOG	567347877706379
0ITI7@euNOG	566558761104599
08PD4@bactNOG	566265764932293
08BFD@bactNOG	565792522989138
00IMD@actNOG	565694542728436
0NH7R@firmNOG	565191209477911
05CZ3@bactNOG	564922355809171
0QHNY@fusoNOG	564323236416319
0QEP1@fusoNOG	563662978399684
0ERUJ@cloNOG	561791515132438
0EWDV@cloNOG	56012061810951
0EX9I@cloNOG	560059315828102
06PCV@bactNOG	559310703642117
05B9J@bacteNOG	55685300507723
0JNEB@euNOG	556527891759721
0NQ2P@firmNOG	556262317381794
06EVV@bactNOG	55171532758652
057CV@bacteNOG	551656261497173
0NFN0@firmNOG	550997782015686
1262Z@NOG	550649644414507
0EUF7@cloNOG	550589028030064
11YDE@NOG	5505697842586
00XSN@actNOG	550520845187672
05CME@bactNOG	550509789196268
0Z68J@NOG	547687061449541
056CY@bacteNOG	547407857758725
0XTRZ@NOG	546960033986389
11KH0@NOG	545619278985082
08G93@bactNOG	543513868779582
04Z0U@bacNOG	543209804379864
0P6ZZ@firmNOG	542548195709504
0QEKG@fusoNOG	540849212973008
060BV@bactNOG	537657494570064
0QF34@fusoNOG	536557203047225
05FD6@bactNOG	535842509035981
0NECR@firmNOG	53496848132831
0ESEJ@cloNOG	534257277773308
07VIA@bactNOG	533951419995773
067VK@bactNOG	533115371067853
08MQK@bactNOG	531822243979239
09SAB@bctoNOG	531082935323905
07QIE@bactNOG	530784741490239
0QGTJ@fusoNOG	529137279938584
0EVJS@cloNOG	528296655759856
0QGIN@fusoNOG	528096550606485
102B0@NOG	527953686837388
0NEDE@firmNOG	527929924411276
07RKS@bactNOG	527897338232996
0XPTN@NOG	527306208910699
07VN0@bactNOG	527024624986221
0QG01@fusoNOG	526800339218593
09F5A@bctoNOG	526719124765441
0QFBJ@fusoNOG	526643783004778
0QFB5@fusoNOG	526368013322315
0QG67@fusoNOG	525677982322608
0EV3X@cloNOG	525430806915927
057IG@bacteNOG	524746835312743
0ND4W@firmNOG	524671052828603
07MUS@bactNOG	524366741362562
COG2011@NOG	524344993044862
0P738@firmNOG	524075713845949
0QEPN@fusoNOG	523035643306344
08FRD@bactNOG	522523496092024
09KEM@bctoNOG	521446185069578
0ZPJG@NOG	521216351689656
09JUT@bctoNOG	520918887690174
05NJS@bactNOG	520570543024921
00JY2@actNOG	520053727438003
0QF56@fusoNOG	51997650923523
05DJI@bactNOG	519942903096226
0QEYG@fusoNOG	519405087156318
08UJY@bactNOG	51925273180555
0636G@bactNOG	519116589651286
0Y8F3@NOG	518698684677877
0NGPW@firmNOG	518586961502413
0QEWJ@fusoNOG	518249441019033
0QFRA@fusoNOG	516908477918681
0EQ26@cloNOG	515734418511538
00C8V@actNOG	514922799256777
0I711@eryNOG	513930607562462
06UWR@bactNOG	51379735377433
0QEWW@fusoNOG	51364281154958
0QF29@fusoNOG	513533695880774
057CR@bacteNOG	512025788009342
00CEE@actNOG	511775104733056
0NJCM@firmNOG	511720035733352
0QEYU@fusoNOG	511463111716431
05CEF@bactNOG	508516770943577
05E1K@bactNOG	508388911867761
0QG2G@fusoNOG	508107733880506
09ACU@bctoNOG	508095362681131
0EWJG@cloNOG	507971598065584
09J5I@bctoNOG	50775481796319
0QEPA@fusoNOG	507557308095152
0EVEA@cloNOG	507476293113878
0582Z@bacteNOG	507401875428075
00MV3@actNOG	507294764711821
0NGID@firmNOG	506763992469507
0ZERS@NOG	506341256338855
0EVUP@cloNOG	506215527176544
06XB3@bactNOG	504300616739157
057ZM@bacteNOG	503546463152762
COG0242@NOG	503241286326502
10R0I@NOG	503046052123714
06IFW@bactNOG	502083246470845
00S27@actNOG	501666441822383
0QETS@fusoNOG	501467141706669
078DD@bactNOG	500162240296416
0QFQ0@fusoNOG	499784950400239
08JHP@bactNOG	499273925642801
0QEYI@fusoNOG	49894769144139
0NQSG@firmNOG	498861005344046
09M65@bctoNOG	49841086594783
0YH8C@NOG	498290921713105
0I6QC@eryNOG	497822177779347
08YFM@bactNOG	497811374851245
05CAG@bactNOG	49708320489709
0QEMR@fusoNOG	496911740751257
0YDN7@NOG	496099307245846
08GHC@bactNOG	495229071687845
05ZD1@bactNOG	495052190269936
07BW5@bactNOG	494233918006733
0NIGY@firmNOG	491303888891134
11JD6@NOG	491277818307468
05JGR@bactNOG	491056461096018
06B6X@bactNOG	490757486072511
0888P@bactNOG	490529697875239
057WE@bacteNOG	49020120451971
07DTX@bactNOG	488025459483148
05K77@bactNOG	48780895778899
08SG7@bactNOG	48780551447448
08ZXQ@bactNOG	4876586318796
0ZQAA@NOG	487485587389024
0QEUF@fusoNOG	48741650606412
0QFD3@fusoNOG	487225945111418
0NDQ4@firmNOG	487068708708687
0NJGM@firmNOG	486415115681535
0QGZN@fusoNOG	486365277164588
05I74@bactNOG	484350446803698
0588Z@bacteNOG	484100842301944
00E0X@actNOG	484060354778244
05F03@bactNOG	483745975593255
07CE7@bactNOG	482874262540518
0ZQJM@NOG	481906133863362
05AB0@bacteNOG	48153625920452
07J3B@bactNOG	481483131101369
0NI44@firmNOG	480665095624484
05A39@bacteNOG	480541730902999
0QEKT@fusoNOG	480520466086907
0QF2H@fusoNOG	479301119794026
0QEMV@fusoNOG	479003530397176
08GCX@bactNOG	478954102985419
05U2P@bactNOG	477799651451777
04R5Q@bacNOG	477371685733038
00CAJ@actNOG	476917131087772
06VG5@bactNOG	475883787472377
0QGV6@fusoNOG	475091923678306
05PSR@bactNOG	475027956468864
055RD@bacteNOG	474833624195617
0I7BF@eryNOG	474523976214927
0Y9IT@NOG	4742904445692
0QFB0@fusoNOG	47380295823911
00I93@actNOG	473762673993149
05F0U@bactNOG	472252001210311
08VBK@bactNOG	471630388181471
061FH@bactNOG	471506911269622
0QG1H@fusoNOG	471257331267186
07QH7@bactNOG	470504295188458
0QESN@fusoNOG	470386622567027
08GE6@bactNOG	470307080340332
05A3A@bacteNOG	470205990896336
0NKMW@firmNOG	470019453765982
05YA6@bactNOG	469813228542764
07UQV@bactNOG	469620480481471
068MT@bactNOG	469469075311318
0NRWM@firmNOG	46932777629457
0NIP7@firmNOG	469164873090712
0Y3TF@NOG	468786007943855
125M0@NOG	468565730836767
057XC@bacteNOG	46789590870004
056WQ@bacteNOG	467009649883258
084MJ@bactNOG	465871561166913
08UYF@bactNOG	465527521237189
0ZVC8@NOG	465258183169884
060W1@bactNOG	464239465712815
05VFB@bactNOG	463948812608797
0ZVSN@NOG	463814095548138
08N36@bactNOG	463235095531786
04WGV@bacNOG	463194020578378
COG1788@NOG	46237161191175
00BW1@actNOG	462241354111873
08GCB@bactNOG	462068623096577
05WMU@bactNOG	462020621905675
08ZTI@bactNOG	46049308815947
0YTR9@NOG	460368176166317
05DXU@bactNOG	459251573527423
0GD99@delNOG	459230602354363
0ZAHN@NOG	458979676640465
07NZF@bactNOG	458748636339424
05KKN@bactNOG	458661357558062
00NK0@actNOG	458362647085871
0P30G@firmNOG	45804842268548
08G8Z@bactNOG	457205303744116
06WGR@bactNOG	457188512173442
00BHI@actNOG	457070552278587
0883Z@bactNOG	456839020271696
058X2@bacteNOG	456321954650008
05XRG@bactNOG	456318842312779
0F6I0@cloNOG	456235644950219
0QG6G@fusoNOG	456215488174027
073J0@bactNOG	456095531400855
0QEV2@fusoNOG	455512291609715
069I2@bactNOG	455440414178353
08AVU@bactNOG	455034975747259
06CYT@bactNOG	4549284401462
0ESQE@cloNOG	454854490438106
06ZGV@bactNOG	454113599216449
05M6I@bactNOG	454006316571409
0NH2K@firmNOG	453995634242715
06UD2@bactNOG	453537149745118
04T9D@bacNOG	453447224574777
051F0@bacNOG	453324172818061
0QG0N@fusoNOG	453160438429899
05D4C@bactNOG	452887426180417
0EPFA@cloNOG	452613598965521
0QGQ7@fusoNOG	451923340038328
0QGFF@fusoNOG	450973698966009
0XR8K@NOG	450939459490171
0QF3E@fusoNOG	45061203664496
0EQZS@cloNOG	4496654039851
11RWF@NOG	449639098152765
06VKP@bactNOG	449521304091443
0XPYA@NOG	449165787897977
00CKF@actNOG	448659949619663
0NHI1@firmNOG	448068154628489
0QEQF@fusoNOG	447981220848374
0QFYW@fusoNOG	447879934155359
00YTR@actNOG	447751577508561
0ZB37@NOG	446885057275422
08RB0@bactNOG	4466571627407
06S9T@bactNOG	446542592171822
0QG3H@fusoNOG	445815424455158
059Y1@bacteNOG	445210252694672
124Q7@NOG	443639936782201
00JVF@actNOG	443360194935305
08NFI@bactNOG	443345285912265
0NUVT@firmNOG	442978556631309
08UTM@bactNOG	441349921151372
11JJM@NOG	441109703162186
05DXK@bactNOG	440769716457985
0NSG1@firmNOG	440552657003487
060S1@bactNOG	439955291040299
08GA7@bactNOG	43966438994811
09KRM@bctoNOG	439603434883845
0ZK5Y@NOG	439148327555514
05Y1P@bactNOG	438881729513128
12AT6@NOG	43882406259116
08H9B@bactNOG	437922450847865
0ND9W@firmNOG	437824438585271
05Z5Q@bactNOG	437490498076843
0QF4X@fusoNOG	437455537343665
0NERP@firmNOG	437324928738243
0ZB0D@NOG	437167252693606
0QFGM@fusoNOG	436957711766314
0ERRE@cloNOG	435823982656958
0I91M@eryNOG	435823629953297
057I1@bacteNOG	435535801674813
0048V@aciNOG	435367193043794
0GASY@delNOG	435278187417943
05Z61@bactNOG	435095490273044
08HCM@bactNOG	43406495400603
11HKF@NOG	433885340550629
0NY6S@firmNOG	433641157186912
0562R@bacteNOG	433523725603657
0QERU@fusoNOG	433245522144746
00BZA@actNOG	433229138295492
0NGAF@firmNOG	433079511798371
0QF9B@fusoNOG	432749621263959
0P5NN@firmNOG	432623281824042
0610U@bactNOG	432586305693631
05JFV@bactNOG	432140613280188
08GC9@bactNOG	431416506623482
0EYQ3@cloNOG	43097912242098
0EQ0S@cloNOG	430938036559674
0Z3JA@NOG	43053297510418
04XVJ@bacNOG	430449438530069
0P5XQ@firmNOG	430180418366053
0QGDR@fusoNOG	429565997863023
0X323@negNOG	42949875397978
0EYD5@cloNOG	429306498976024
11EII@NOG	429127378942242
0YVX1@NOG	428936246979552
0NJPC@firmNOG	428832093526652
09A9P@bctoNOG	428822321974576
0NEEU@firmNOG	4284371068675
0QEQD@fusoNOG	428388896333598
0QFBN@fusoNOG	42751761478263
00NG1@actNOG	426180088589225
05HGA@bactNOG	426085049523375
0XNPK@NOG	425966249945126
06P56@bactNOG	425671107117097
086WP@bactNOG	425616401798138
055CN@bacteNOG	425385173951296
059A7@bacteNOG	425359919673942
08IYI@bactNOG	424990006882536
00M06@actNOG	424883044035228
0EYWN@cloNOG	424598936088815
0QH8E@fusoNOG	424555207834081
05MSJ@bactNOG	424194104674028
06WX5@bactNOG	423764036913564
11TBD@NOG	423002966016647
07N52@bactNOG	422973724320596
059QX@bacteNOG	422724555744111
10Z4U@NOG	422724227477158
0ENY9@cloNOG	422690424449635
0YN72@NOG	422344533267815
0YEJA@NOG	422267875869623
0ZNU4@NOG	422030832070644
0NWND@firmNOG	421773122941941
057RD@bacteNOG	421700826102533
057ZP@bacteNOG	421473514619554
05N6W@bactNOG	421276479965602
0P1VB@firmNOG	421154201695146
08H6N@bactNOG	421092744776918
0EQAS@cloNOG	421051646388095
09H6B@bctoNOG	420784423615526
057RC@bacteNOG	420445768022941
07A0V@bactNOG	420194038600776
06RMH@bactNOG	420157561050993
07H7I@bactNOG	420152132425028
0NE3U@firmNOG	419939223300791
00D1B@actNOG	419622218620636
08E8Z@bactNOG	419567971767209
00BH3@actNOG	419510880410492
0QF9V@fusoNOG	41949922255539
0584T@bacteNOG	419153017929297
06W1B@bactNOG	418648441920081
0NEGS@firmNOG	418010765628586
0NJYZ@firmNOG	418002513133635
0NW6Q@firmNOG	417951219436914
0QEZI@fusoNOG	417759057237796
0EU2E@cloNOG	417247580130594
0F4UM@cloNOG	416783344997292
07WAN@bactNOG	416432133499975
0QEKV@fusoNOG	416382443317493
0P1FX@firmNOG	415909426486603
06TQC@bactNOG	41555502339368
0QHMD@fusoNOG	415511231423987
0ENUQ@cloNOG	414881138176245
05DC2@bactNOG	414799945239454
0EWAI@cloNOG	414097803326635
0QFBC@fusoNOG	413857073379714
08H6E@bactNOG	413820985961136
014QY@actNOG	413785485032968
05WUY@bactNOG	413776539534994
06CPS@bactNOG	413465894442646
00I66@actNOG	412803991592801
0F3QA@cloNOG	412801387630793
08T7J@bactNOG	41278387188319
0Z8QX@NOG	412628361773691
08B3K@bactNOG	412368025948368
0F6GN@cloNOG	412271852008138
06H8S@bactNOG	411896012298
0XQ2S@NOG	411774256918239
COG3180@NOG	41175364909908
10YXJ@NOG	411433228233953
0Y5YJ@NOG	411424014768496
00H3G@actNOG	410635403467816
04SCV@bacNOG	410601627904877
0XQQV@NOG	410311636026197
00BDJ@actNOG	410164908298741
0P27N@firmNOG	410020101349514
0ETBS@cloNOG	410018613392304
0NGHD@firmNOG	409874296461723
0I8EB@eryNOG	409634305473675
0EY3W@cloNOG	408950173572062
00DD1@actNOG	408859789119329
0580R@bacteNOG	408839646187065
0F43K@cloNOG	40876449862986
057S2@bacteNOG	408655919032664
0QFIQ@fusoNOG	40851358325169
06GFE@bactNOG	408331213423533
0XZFC@NOG	408207608375575
0I8MN@eryNOG	408177078018316
00J6R@actNOG	407675475596347
04YDW@bacNOG	407153495169207
0NYGN@firmNOG	406867418950644
KOG1052@euNOG	406176308912267
0XNMP@NOG	406154058268768
065HA@bactNOG	406148126328375
12963@NOG	405971457552863
12AC5@NOG	405896521827472
0Y29I@NOG	405692231434659
0NF61@firmNOG	405511572691529
05FXS@bactNOG	405385740982459
0P2IF@firmNOG	405318361867704
04TS0@bacNOG	405235250695871
0F4CW@cloNOG	40508455397836
0889Z@bactNOG	404365818540226
0EQR1@cloNOG	404110110002716
11AV1@NOG	403937639950089
058VE@bacteNOG	403367411589019
0NFTX@firmNOG	403285581372308
07Y7H@bactNOG	403229111077722
00T1Y@actNOG	402835273086899
0QEN7@fusoNOG	402366382850329
11HZ6@NOG	402281903470848
0EPKF@cloNOG	402005328382623
0QEX2@fusoNOG	401870394650305
0QF3H@fusoNOG	401777588318213
08AVQ@bactNOG	401529309476491
0QEKN@fusoNOG	401345456898414
06K4W@bactNOG	401109028675817
00ECD@actNOG	401018223435155
064WS@bactNOG	400998004225652
05DZK@bactNOG	400874657435051
068JN@bactNOG	400867454896181
COG1755@NOG	400502780578556
0QG7E@fusoNOG	400483219680585
08ATT@bactNOG	40022407382749
0P318@firmNOG	400060034697844
121EJ@NOG	400055966443607
00BEA@actNOG	399796929767126
0544B@bacNOG	399473701101609
00D28@actNOG	399394920652782
05G5A@bactNOG	399153314438503
0829M@bactNOG	399079633523739
08G8C@bactNOG	399021777938726
0NH1C@firmNOG	398895158391083
0Y29R@NOG	398773009866518
0EUVV@cloNOG	398678539192894
11EMM@NOG	398637599001811
05KDU@bactNOG	398443417689425
0QF30@fusoNOG	398253244233849
05RQ3@bactNOG	398247646970955
0QGAR@fusoNOG	398198660944414
057DM@bacteNOG	397938593192317
0NDWN@firmNOG	397797571345559
0ESJS@cloNOG	39752048717143
11PGF@NOG	397418472714745
0P3BD@firmNOG	397347083385811
059NH@bacteNOG	397222407876807
068EM@bactNOG	397064027199976
COG2302@NOG	396982574993831
00IFS@actNOG	396893267643682
0GDFS@delNOG	396449478708902
090UK@bactNOG	39634824271016
0Y2V0@NOG	396246726831091
0QEPR@fusoNOG	395937748377818
09J99@bctoNOG	395620054160893
05E5S@bactNOG	395522411299881
099HH@bctoNOG	395015118547796
11ITI@NOG	394867632946326
10Z1E@NOG	394815083361003
0ESSK@cloNOG	393892827901022
07SG8@bactNOG	393861102414747
10Z0A@NOG	393803407693934
0JH0F@euNOG	393624572964852
0EVTU@cloNOG	393293955451034
0NWUS@firmNOG	393269645512766
09FEG@bctoNOG	39324433299114
067Y2@bactNOG	392927972755082
04WDQ@bacNOG	392452756364895
081AP@bactNOG	392333296370045
00FA5@actNOG	392210934641264
0NPHN@firmNOG	392201137527399
00BRE@actNOG	391355978951026
068M9@bactNOG	391168017912388
069XK@bactNOG	391060477391698
07YFU@bactNOG	390947571224128
00C1R@actNOG	390786973788918
060EY@bactNOG	390707535191015
0F59T@cloNOG	390664475124521
0QF4M@fusoNOG	390614580901085
08ZDA@bactNOG	390369683513629
0QFGT@fusoNOG	389223403923474
0I6MA@eryNOG	388979975142374
0P46X@firmNOG	388916513922064
0YF7C@NOG	388784282329221
05CD9@bactNOG	388617533886218
0QFKH@fusoNOG	38856481302765
09RGM@bctoNOG	388082172005499
0132M@actNOG	387964950445397
08GCF@bactNOG	387892714432305
05M0U@bactNOG	387859993361517
0QEUN@fusoNOG	387361307199848
0EQJA@cloNOG	387309861468028
0EVN4@cloNOG	387040797106219
0QEUI@fusoNOG	3869293706357
0EZUJ@cloNOG	386667620401725
06SFN@bactNOG	386609755837199
00NEE@actNOG	386484370820298
05WFR@bactNOG	386412987578011
0F12X@cloNOG	386118761660956
1296X@NOG	386115885166735
0QEUD@fusoNOG	386111086461461
00DD8@actNOG	385907279336302
0QFC2@fusoNOG	385706739559206
102RP@NOG	385283269819709
066UE@bactNOG	384834436611375
08BH5@bactNOG	384797280875701
COG4296@NOG	384780230325743
08NX2@bactNOG	384664145413215
0QFVB@fusoNOG	384658145866618
059Z1@bacteNOG	384489974830138
058AS@bacteNOG	384243527732527
06P1T@bactNOG	383970912397995
08HA9@bactNOG	383966131559627
127TK@NOG	383935093711531
0QFEI@fusoNOG	383924449493885
05BFK@bacteNOG	383727821606269
127YD@NOG	383680817992988
077GS@bactNOG	383450558910611
00FFW@actNOG	383342797921308
COG5565@NOG	383310508129461
056IC@bacteNOG	383275236390064
09HHH@bctoNOG	383238200032085
0NWHK@firmNOG	383161129656655
05IP9@bactNOG	382663169065215
05VDM@bactNOG	382525197201494
11IN2@NOG	382485217462019
0ER3A@cloNOG	382338201208448
0NNPR@firmNOG	382235244951987
05BZN@bactNOG	382207000026357
0F222@cloNOG	382050700466851
06ZS8@bactNOG	381982251958374
082A9@bactNOG	381693942025662
058RW@bacteNOG	381364673280857
06ZTM@bactNOG	381255498964642
0QFAB@fusoNOG	38115125527373
00U0R@actNOG	381090633888708
06MU0@bactNOG	380897089982582
0QENY@fusoNOG	380565486719055
0ER2N@cloNOG	380506948591
0QG5Q@fusoNOG	38043168920336
057TP@bacteNOG	380121212974116
0QFVW@fusoNOG	380089296043296
089A6@bactNOG	379861075439014
0558T@bacteNOG	379644489711951
010NU@actNOG	379529453748645
0ZFU4@NOG	37951483287095
0QH77@fusoNOG	379393401660682
00MCI@actNOG	379116465063432
05DAX@bactNOG	379056901696653
0NDGA@firmNOG	378850945176637
0XQ51@NOG	378718332991769
0P4Z1@firmNOG	378473782175192
00QBG@actNOG	378184574260168
0QH3D@fusoNOG	378173155146056
08I64@bactNOG	378170725095693
0ESK6@cloNOG	378166440426599
05CJJ@bactNOG	37796309377237
0QENR@fusoNOG	377817593550367
0EP2G@cloNOG	377777845038967
07RGC@bactNOG	377764560361664
08GB6@bactNOG	377708422830673
0NG2N@firmNOG	377666458424856
COG3857@NOG	377338854928864
08H8Q@bactNOG	377312680151404
0YJ7G@NOG	377304068888614
127I3@NOG	377266309679832
08GC7@bactNOG	376980264729681
0YS1M@NOG	376900922720083
0NEFB@firmNOG	376809455712947
0F0MU@cloNOG	376793990102399
0GB9X@delNOG	376769103396727
0F03W@cloNOG	37655083775532
0ZYUS@NOG	376509784493321
0EVBZ@cloNOG	376145745771453
05Z8N@bactNOG	375865083803538
00IMH@actNOG	375624727952971
0ZNJG@NOG	375497902337177
0QGXR@fusoNOG	375266524554146
05ZZ9@bactNOG	375198383226699
0YMUG@NOG	375129412176936
09NFA@bctoNOG	375060199279868
08SU5@bactNOG	374681510442583
11NX1@NOG	374456513441035
0QF1W@fusoNOG	374446697479108
0EPFW@cloNOG	37429932496447
00KGK@actNOG	37415744550836
0585C@bacteNOG	37399063272444
06A8C@bactNOG	373881943119255
09INS@bctoNOG	373756747359615
0ZZKE@NOG	373556101859858
05KVT@bactNOG	373442299897132
05880@bacteNOG	373383072683428
0ZGTS@NOG	373146592077323
0EV2A@cloNOG	372843248458381
0ER70@cloNOG	372654895839972
0EUQ4@cloNOG	372441111837494
059SQ@bacteNOG	37222086426788
0NFAK@firmNOG	371526469458587
COG4525@NOG	371328744010917
102NW@NOG	371328247210098
06SHR@bactNOG	371010114199927
069V3@bactNOG	370822120388953
0EVB0@cloNOG	370522837449775
COG3033@NOG	370003188034177
124BK@NOG	369984000855364
0YSJS@NOG	369798088672812
04VMQ@bacNOG	369684159382698
05Q5F@bactNOG	369669040356942
0QEVE@fusoNOG	369335688902584
0EX4E@cloNOG	36930481968622
061XK@bactNOG	369243304128943
0X4PH@negNOG	369205318362605
05G99@bactNOG	369165451495651
07H0K@bactNOG	369146737592643
0F1S5@cloNOG	369027963003139
080MP@bactNOG	368864562266909
0F6P1@cloNOG	368770267941052
0591E@bacteNOG	368510016971741
0803B@bactNOG	368243399979273
00C5A@actNOG	368216917519345
0XVKS@NOG	368059706478541
0F00F@cloNOG	367946679910381
08GI3@bactNOG	367924823095647
11VTK@NOG	367772291461241
0F60V@cloNOG	367444210183365
0YXBI@NOG	367166200466901
0586J@bacteNOG	36709031340535
00ETE@actNOG	366844951995322
0QER3@fusoNOG	366627619343903
0P6FG@firmNOG	3665613790531
0QFED@fusoNOG	366547731887463
09MXH@bctoNOG	366503144621536
00PB9@actNOG	366435785521517
05BR4@bacteNOG	366111859300073
0QFW2@fusoNOG	366096994786323
0F1G4@cloNOG	365824456483427
0XQA5@NOG	365775059538563
0EVEQ@cloNOG	365730153573905
08NDN@bactNOG	365387834444869
0NTZI@firmNOG	365351349632145
09HT9@bctoNOG	365339618631607
COG3887@NOG	365335597682521
08IIE@bactNOG	36527697734957
04TWP@bacNOG	365261584063872
09A5A@bctoNOG	365134335738848
05RG9@bactNOG	364924824920549
11CY4@NOG	364731269067409
05W7S@bactNOG	364568144097161
059V3@bacteNOG	364287442443718
0EVGN@cloNOG	364250250616692
09I5X@bctoNOG	364204897079472
0QHMS@fusoNOG	364188629009084
014C6@actNOG	363979928938479
05VZT@bactNOG	363602777706845
0NDPC@firmNOG	363534625024903
0ZS65@NOG	363376237532978
09KJC@bctoNOG	363309534280248
0QHP0@fusoNOG	363253988363488
059WK@bacteNOG	363146216051625
COG0602@NOG	362931573569957
07VB9@bactNOG	362598793310946
05C0N@bactNOG	362482928991754
0QGMZ@fusoNOG	362474334772912
0EP5T@cloNOG	362359513216842
0QEWF@fusoNOG	362346343474718
0QG7U@fusoNOG	362236486436282
080BB@bactNOG	361736354130177
0Y5W9@NOG	361681312225874
0581V@bacteNOG	361293498750439
00BWP@actNOG	361223583499891
0I8JI@eryNOG	361122774478713
00ZCN@actNOG	360486758643659
00PRK@actNOG	360372523042552
085GY@bactNOG	360028038145756
064FP@bactNOG	359839813799516
0QEYW@fusoNOG	359541437068524
0F72F@cloNOG	359480958925621
00BEM@actNOG	359369314006431
0F05I@cloNOG	359203665973307
04UCT@bacNOG	359193479305918
0QERN@fusoNOG	359181326316621
070X2@bactNOG	359105258533611
06VZQ@bactNOG	358988732135643
05IGP@bactNOG	358899534592024
0EUIP@cloNOG	358888970002332
0P3B0@firmNOG	358672861000151
099W1@bctoNOG	358630838601291
00JBK@actNOG	358528854149133
0QFBU@fusoNOG	358366961057797
06HJD@bactNOG	357903764227592
0XUF3@NOG	357816301108651
00Y2I@actNOG	357503723595981
11UXX@NOG	357485316347877
0XVXM@NOG	35747783128665
0NMG6@firmNOG	357361062809801
0ND6Q@firmNOG	357146187512756
0QFF9@fusoNOG	357042656372108
05CQI@bactNOG	356642896959322
125C7@NOG	356564399122393
05WYI@bactNOG	356539533185963
09B1J@bctoNOG	356363629294752
COG4865@NOG	356301536249041
0QEYF@fusoNOG	356182796774935
06KSH@bactNOG	356141363025535
0F6W9@cloNOG	356021111380007
08H7K@bactNOG	3559021049734
04VFG@bacNOG	355873738377051
05839@bacteNOG	355775644489431
058HH@bacteNOG	355602914157028
0QHNX@fusoNOG	355408152543352
0Z0NU@NOG	355238902170603
04UPE@bacNOG	355127442536858
0EX76@cloNOG	355089574148861
11PXA@NOG	355051057304713
082XT@bactNOG	354973439058906
COG1509@NOG	354840820027106
08H6I@bactNOG	354819743465582
12666@NOG	354429495716486
06E3B@bactNOG	35436649807449
0EP25@cloNOG	354133866073533
05T0E@bactNOG	354053478637445
0QETP@fusoNOG	354048347236402
05G8D@bactNOG	354000704586173
05NC5@bactNOG	353988590615512
0864R@bactNOG	353664101166669
12AHB@NOG	353519974911992
0QEX4@fusoNOG	353391345828472
08HBR@bactNOG	353358257618932
0YJFH@NOG	353041223867918
00BZZ@actNOG	353017558436916
0YM94@NOG	352637597583301
0582J@bacteNOG	352622901573305
075HI@bactNOG	352607233331207
08KC9@bactNOG	35249285165756
0ES9Y@cloNOG	352414458033827
056MQ@bacteNOG	352323843861776
11H02@NOG	352288740260265
0NFU9@firmNOG	352269401218828
0QEW7@fusoNOG	352267154035866
05CX3@bactNOG	352199132015496
08U21@bactNOG	352121436688585
0NDKS@firmNOG	352066288144282
0NHR9@firmNOG	35164840400503
0QG4E@fusoNOG	351623502985897
06FXX@bactNOG	351408164197728
057Z6@bacteNOG	351102716230022
0NQ5I@firmNOG	350940047303323
053WE@bacNOG	350893959272993
COG1953@NOG	350806579189413
00DR8@actNOG	350777329727227
11EKM@NOG	350774948501403
07F68@bactNOG	350768346147684
05KGH@bactNOG	350709533873267
0BXEZ@braNOG	350415061342942
COG5659@NOG	350165003636884
04UEY@bacNOG	349924519973653
0XNZF@NOG	349352060166693
00HUQ@actNOG	349342584481914
0F65Y@cloNOG	349332411060183
0ETYG@cloNOG	349200176535837
COG4581@NOG	349097847847166
05949@bacteNOG	349077473869599
0Z1D6@NOG	348830276895994
07XXB@bactNOG	34865571421355
00MPV@actNOG	348537264551069
058CF@bacteNOG	348215155866672
0XPAY@NOG	347966612926462
0F4KA@cloNOG	347952332761173
09SVB@bctoNOG	34785226671798
0I7IM@eryNOG	347816306517369
09FIC@bctoNOG	347692170120855
0137H@actNOG	347312731001183
0NGJY@firmNOG	347275986508924
COG5617@NOG	347259144775697
0P1XU@firmNOG	347194079690417
0NRC9@firmNOG	347067033206466
00BZ4@actNOG	347052564291078
0NIEW@firmNOG	347037245188338
00DZ2@actNOG	346937257488293
0XQSR@NOG	34687987053774
0GATV@delNOG	346519931210452
12639@NOG	346143512171858
00QWQ@actNOG	345861469702457
05I7X@bactNOG	345690249772478
0GIF7@delNOG	345620734599442
00MNZ@actNOG	345501595656866
0YJJ2@NOG	345408897684508
0ZSIG@NOG	345348313743794
11IYE@NOG	3451934234178
0GFMV@delNOG	345168421315331
0QFFE@fusoNOG	345167573424346
05G9I@bactNOG	345117161713106
08NZW@bactNOG	345087850961994
099W3@bctoNOG	345076315208521
05ICT@bactNOG	344569765378175
05BMI@bacteNOG	344551678883522
0NVWM@firmNOG	344267390289139
08ASX@bactNOG	344176608221313
0QFHM@fusoNOG	344143552632832
0ETAV@cloNOG	344129935085278
0619Q@bactNOG	344069965937435
0NNH5@firmNOG	343972286560983
00HD4@actNOG	343877226773309
00VG9@actNOG	343771703179121
0YPTE@NOG	343669502261338
0QG1T@fusoNOG	343558944629293
05EN8@bactNOG	343547989784071
06YKZ@bactNOG	343386315633161
03RRD@ascNOG	343374498292067
0XYEJ@NOG	343317619381438
0P20C@firmNOG	343131206084642
05H34@bactNOG	343035579653078
05941@bacteNOG	342907333128939
11EJA@NOG	34284507679725
0EWAR@cloNOG	342795108658749
0XNXE@NOG	34277718045996
05FVU@bactNOG	342447981222958
0F48A@cloNOG	342312888075554
0EXIR@cloNOG	342257969643661
0F5G2@cloNOG	342125656646026
10Z4Y@NOG	34209387587508
08QZE@bactNOG	341920984952087
0NGDB@firmNOG	341911954392403
04RCM@bacNOG	341675058919678
0QGC8@fusoNOG	341631339443088
0693P@bactNOG	3415539320014
0ZX04@NOG	341520067909064
0ETT1@cloNOG	341497753858447
09MR0@bctoNOG	341484928646996
058MU@bacteNOG	341372770738551
05BYR@bacteNOG	341302974552872
1AN0K@spiNOG	341224200798301
0582X@bacteNOG	341030678107112
0P4VZ@firmNOG	34087451810965
0QGGH@fusoNOG	340581710351979
0Y34Z@NOG	340497020132412
00EC4@actNOG	340317761812054
0XRSI@NOG	340199796187713
0P3NK@firmNOG	340164502393185
0QGY4@fusoNOG	340100449057023
0NKW1@firmNOG	340092272705666
0I90Q@eryNOG	340070618872792
083PP@bactNOG	340033104291919
0QF7X@fusoNOG	34000539365323
00RBS@actNOG	339931650729702
00P5X@actNOG	339727764779081
059UY@bacteNOG	339583213184486
0NGPA@firmNOG	339528020349443
0EUC8@cloNOG	339412737999738
0QG4X@fusoNOG	339263420165945
07T14@bactNOG	338977048619009
09K2A@bctoNOG	338886194072809
08H8B@bactNOG	338854167408193
101IG@NOG	338796968540614
00Q19@actNOG	338606342712584
0F3KZ@cloNOG	338558549461823
00NYF@actNOG	338466964190695
0589X@bacteNOG	338307405751586
0YD3K@NOG	338223422456826
00BV1@actNOG	338177918214075
0ZTI9@NOG	337735944803037
0NPGQ@firmNOG	337677307403338
0ZVMI@NOG	3375620735992
04SAB@bacNOG	337417363697194
06UKV@bactNOG	337383200628414
05N52@bactNOG	337241087342952
0NDAZ@firmNOG	336839659457269
08UZ7@bactNOG	336134854210323
07DMB@bactNOG	335826759263203
055VY@bacteNOG	335745389041226
078MR@bactNOG	335619610746911
0594A@bacteNOG	335425955214597
059FH@bacteNOG	335287860328976
06V6E@bactNOG	335229719027091
08UY1@bactNOG	335210410272677
0QFSC@fusoNOG	335039947667663
0ZG6B@NOG	334921713639257
0P5UF@firmNOG	334828252908149
00CBD@actNOG	334621121414042
07FYJ@bactNOG	334565707709788
0NDMI@firmNOG	334507800652047
0X39X@negNOG	334491680635615
0EXPB@cloNOG	334412388300188
0F5D5@cloNOG	334312804565673
0NXC5@firmNOG	334269262434988
COG4953@NOG	334126009881948
06J1U@bactNOG	334114607685165
069GD@bactNOG	333880520368465
0XPU2@NOG	333691002840477
0NDE1@firmNOG	333554350169834
05A9C@bacteNOG	333505092759261
0NP8Z@firmNOG	333333358336788
1161C@NOG	333314550425865
COG0049@NOG	333299992937579
08ABH@bactNOG	333250261185163
0QFCB@fusoNOG	333191946795118
0NEW9@firmNOG	332998679946545
0ND6X@firmNOG	332889103804201
123XQ@NOG	33282745687195
0EVUN@cloNOG	332737957701245
05W4E@bactNOG	332669367193701
09JFH@bctoNOG	332657781076374
0GPSK@delNOG	332585462512588
058VK@bacteNOG	33231855565232
126EP@NOG	332251284033931
00GNS@actNOG	332101357053411
00RF3@actNOG	331993671244012
07GHI@bactNOG	331909645708693
0F08E@cloNOG	331845980490704
0NWCV@firmNOG	331785884908707
0ZU3R@NOG	331772861621855
0F6S8@cloNOG	33154376522281
0QEYY@fusoNOG	331540151111409
06VKU@bactNOG	331448259969691
050PY@bacNOG	331376119762402
10Z21@NOG	331228170319598
00C9J@actNOG	331176731285466
05PNH@bactNOG	331161066499246
0F0ZX@cloNOG	331081326032882
0NPUK@firmNOG	331033921847562
0JRJ6@euNOG	331021173099021
0NKHY@firmNOG	330976827818043
09HDW@bctoNOG	330905787850629
COG5652@NOG	330856868154649
0F60X@cloNOG	330690520559884
00TRA@actNOG	330638037383087
00IQR@actNOG	330619913558907
06W7M@bactNOG	330394183091715
057F4@bacteNOG	33037966967422
060ZJ@bactNOG	330347220374479
09BR7@bctoNOG	330317938137174
057RW@bacteNOG	330058708545703
0F06C@cloNOG	330041186171569
0ZDGV@NOG	329933832133142
00BXX@actNOG	329920058521814
03VKU@ascNOG	329854439755005
10YWW@NOG	329783023621252
06JAI@bactNOG	329728452177467
0GBR6@delNOG	329648104983521
05VDK@bactNOG	329550454673157
068UN@bactNOG	329439683988562
10Z31@NOG	329428696957448
121S4@NOG	329370782680704
0655Q@bactNOG	329333421216531
00HYD@actNOG	329208726938331
0EU2N@cloNOG	329115121469919
072FE@bactNOG	329081851941917
067RT@bactNOG	328935511478233
05896@bacteNOG	328910740733776
COG3604@NOG	328619194882548
08R4G@bactNOG	32849085295829
04V6T@bacNOG	328486452490849
0XQE2@NOG	328466225029331
1DY9V@virNOG	328453060829861
0ZRTR@NOG	328451161448871
COG2194@NOG	328358514213455
0847Q@bactNOG	327885875580191
0XSYS@NOG	32774905808296
0ET5Q@cloNOG	327681956347546
0NIDI@firmNOG	327518931472746
0897U@bactNOG	32739813570275
06RJN@bactNOG	327252339831309
09E4W@bctoNOG	327009564899704
0XQCS@NOG	326969199229408
05DQX@bactNOG	326706132555091
080KT@bactNOG	326647266356254
0NM2X@firmNOG	326620589718365
0P58K@firmNOG	326504526020116
04YN1@bacNOG	326503292651443
057Z2@bacteNOG	326411408078644
06F9N@bactNOG	32640120322126
05STH@bactNOG	326343546803067
06XPS@bactNOG	326340053701413
00NMY@actNOG	326337322137811
0QFER@fusoNOG	326320145845951
08ZM6@bactNOG	326264246501815
0P4W0@firmNOG	326132728550576
00CQ5@actNOG	325781574544586
0EWPN@cloNOG	325591385864861
0718U@bactNOG	325532388718233
07ZAZ@bactNOG	325492342713958
0Y0P4@NOG	325075001221125
0QGJV@fusoNOG	325050081064967
0EZ8W@cloNOG	324879779894458
COG3359@NOG	324766561748382
080X2@bactNOG	324766409606237
073RV@bactNOG	32468667231005
0F0TU@cloNOG	324566818621165
0NPFQ@firmNOG	324432869060345
11NV2@NOG	324408259420971
0EWEY@cloNOG	324374629519321
0NJFV@firmNOG	32434298792014
0QF0K@fusoNOG	32431294078028
0ZYJV@NOG	32427302849601
059T9@bacteNOG	324267393727623
08SRI@bactNOG	324245765435401
0QG0G@fusoNOG	324239182091298
05J03@bactNOG	324108538765347
08H8C@bactNOG	324008854155396
11EQ4@NOG	324007988930337
0EY0B@cloNOG	323900635576939
05BHG@bacteNOG	323893304495509
06W8H@bactNOG	323877137112338
00IS9@actNOG	323753837052627
0810U@bactNOG	323641204590824
11Z1W@NOG	323529053970709
0NJJE@firmNOG	323486299258625
00BQ1@actNOG	323424021783628
05K9J@bactNOG	32315039010432
09MM2@bctoNOG	32311569894522
0670P@bactNOG	322993306688963
00TUZ@actNOG	322988797764215
058M4@bacteNOG	322568009487573
0ESUE@cloNOG	322310818303743
0NM9S@firmNOG	322202414889854
0ER27@cloNOG	322189570848735
0QGDI@fusoNOG	322016150086232
0ERKU@cloNOG	321905119588444
07PA5@bactNOG	321869683386739
08TPW@bactNOG	321849129508369
04WTC@bacNOG	321608977044417
059CB@bacteNOG	321578640906307
05S1B@bactNOG	321471761701086
10208@NOG	321385550336104
0F785@cloNOG	32135457740448
00ZMI@actNOG	321225494119734
0P19Z@firmNOG	321046741360086
0QH30@fusoNOG	320986958862728
07K9T@bactNOG	32088052710961
0ZYMS@NOG	320781546547722
05AJA@bacteNOG	320740032465769
08N3R@bactNOG	3206856192319
00C5Z@actNOG	320666838052802
0EXUB@cloNOG	320588944191948
0ETI8@cloNOG	320330311234642
126XG@NOG	320046588211255
08YA7@bactNOG	320039253406257
0ES01@cloNOG	319948914387318
0YHKM@NOG	31988143154906
0YFFG@NOG	319875564613239
101QK@NOG	319830172754452
07SKQ@bactNOG	319801190165865
00QWE@actNOG	31974071701677
101JI@NOG	319613056389855
08Z73@bactNOG	319538855141152
0ZYMY@NOG	319517400883301
0069R@aciNOG	319453464609877
0NJ9D@firmNOG	319437623700987
058N9@bacteNOG	319257669376278
0QEY8@fusoNOG	319257393618977
0EW40@cloNOG	319251295432989
057I6@bacteNOG	319105876430532
0QGJK@fusoNOG	319075320045674
0P14A@firmNOG	31907313140264
0XZ8R@NOG	318996412246603
0NP0F@firmNOG	318995518662275
0NRHM@firmNOG	318928732751435
06A6F@bactNOG	318918325654617
08X2F@bactNOG	318909451079013
0ZXU0@NOG	318824307500511
07RZW@bactNOG	318755051837223
05EII@bactNOG	318742170953738
05IU7@bactNOG	318548671825898
05IHB@bactNOG	31847312840314
058I4@bacteNOG	318392539953323
0NKMX@firmNOG	318359542555225
COG2848@NOG	318216187490476
0GGSE@delNOG	318075044394384
0EX4Z@cloNOG	318051780760996
KOG0621@euNOG	317912676262959
00CE8@actNOG	317806573991392
0EU5M@cloNOG	317747195431863
08H9P@bactNOG	317603101124229
0KSFT@eurNOG	317290356114227
05ADK@bacteNOG	316978308364686
11G12@NOG	316951723579181
0Y3YK@NOG	316841575095469
00PYQ@actNOG	316040551083759
059ST@bacteNOG	315780660765753
0NSCE@firmNOG	315552026966789
0GSXC@delNOG	315532529703081
0F0PR@cloNOG	315528374649675
074ZW@bactNOG	315400416873156
0P3Q5@firmNOG	315398922069631
05E35@bactNOG	315377630255488
04X23@bacNOG	315225657838303
arCOG04715@arNOG	31506182751332
0NP5V@firmNOG	315040596485104
05E0X@bactNOG	314964464732443
0NIHK@firmNOG	314945689584999
0EPZ1@cloNOG	314906070355476
04S6M@bacNOG	314827560542962
058ZU@bacteNOG	314819291883806
COG0064@NOG	314652948485039
0EWTR@cloNOG	314537723248076
09KX2@bctoNOG	314489623756814
0F3GP@cloNOG	314312588161362
10Z1W@NOG	314157305106241
COG1918@NOG	314090078876101
0X2XZ@negNOG	314057049606986
COG2391@NOG	314019534944737
0QG0P@fusoNOG	314010812637842
11EJI@NOG	31398727777839
0NDAW@firmNOG	313857569771344
0P43A@firmNOG	313710129330821
00BFZ@actNOG	313687507218475
0YRAH@NOG	313396749347706
0QFNC@fusoNOG	313376816104665
00BFX@actNOG	313370561022476
0EU5X@cloNOG	313134574241211
09E4E@bctoNOG	313051730067199
0P3UP@firmNOG	31303888439688
0NS50@firmNOG	312998474004802
0NMRY@firmNOG	312901227721823
11VQ9@NOG	3128801278162
05BMS@bacteNOG	312769906762472
0EXJT@cloNOG	312679655571237
059FP@bacteNOG	312675498016904
0ZTH0@NOG	312651876188033
05DP0@bactNOG	312590419284968
07WGS@bactNOG	312578521050414
1BEAM@strNOG	312553129284485
08HBD@bactNOG	312378079421426
0NDTI@firmNOG	312204485822854
0NR4M@firmNOG	312130337392268
07443@bactNOG	312050812909364
00MS0@actNOG	311720604692763
0QFPN@fusoNOG	311571871041501
0NVXC@firmNOG	311559703368072
0ENZ3@cloNOG	311515564227959
05F70@bactNOG	311461023289196
07X6X@bactNOG	31145822170705
0NS64@firmNOG	311433230559553
04STM@bacNOG	311343758922156
06AN5@bactNOG	31130228417744
066H6@bactNOG	311196406166363
05UNI@bactNOG	31114343737836
0NMFW@firmNOG	31103340813869
00DRS@actNOG	310969913843485
00WYV@actNOG	310667043903994
0NVIE@firmNOG	310656526999544
00FBK@actNOG	310611055296978
05947@bacteNOG	310503290637574
05VQ3@bactNOG	310438258084809
0QF7Y@fusoNOG	310413211734194
11STC@NOG	310387104241028
07ZKN@bactNOG	310338438690489
077HQ@bactNOG	310327425145957
11N5J@NOG	310314642517141
05840@bacteNOG	310298503869944
0XZ3R@NOG	310289704836381
0EW9U@cloNOG	310202747276686
08HA2@bactNOG	310195586219847
09K97@bctoNOG	309921694636316
09MMM@bctoNOG	309919142678297
04V3X@bacNOG	309487037117015
05ECC@bactNOG	309271464968969
0QFRH@fusoNOG	309195002285444
0EV0T@cloNOG	309187158133006
05I68@bactNOG	30917257354052
084UB@bactNOG	309154969314205
0QHH1@fusoNOG	309092753184945
05QFH@bactNOG	308952910480067
0GCJS@delNOG	308923357510751
0Y5YW@NOG	308776323247289
0EUHG@cloNOG	30857189819894
08C9U@bactNOG	308547623528502
058S5@bacteNOG	308490446443395
0ESQI@cloNOG	308487358974765
09JKD@bctoNOG	308414123602362
08RUV@bactNOG	308347338106848
05CBR@bactNOG	308301871744668
0QGUR@fusoNOG	308266698450368
09IAT@bctoNOG	308266687834675
11TH6@NOG	308049476956669
08H81@bactNOG	308020439612273
0QF18@fusoNOG	307947873398386
07ITB@bactNOG	307874358483766
0XRJG@NOG	307844266960005
05MXQ@bactNOG	307745374464223
0NS21@firmNOG	307679583311698
0I7YY@eryNOG	307622543233788
058KX@bacteNOG	307590661787425
09KDH@bctoNOG	30755455573613
00TG2@actNOG	307512686016812
08H9Z@bactNOG	307386764039774
10Z23@NOG	307353807234357
10Z5H@NOG	307283202129309
079X2@bactNOG	307195573452914
09EKC@bctoNOG	306996742871951
0QGV5@fusoNOG	30690869175023
00MRD@actNOG	306795778120859
05J7F@bactNOG	306582231175018
00E0B@actNOG	306485083009204
0QGQI@fusoNOG	306329855461652
00UDT@actNOG	306310463268151
0F4T1@cloNOG	306039274741851
062GR@bactNOG	305715253933029
05DVD@bactNOG	305679966382217
00J0D@actNOG	305671143341537
05A0A@bacteNOG	305558955844611
057P7@bacteNOG	305557237224279
00RW0@actNOG	305374177014328
0EPDB@cloNOG	30516323606494
COG1316@NOG	305112984254929
0NIIS@firmNOG	304994404239519
0528H@bacNOG	304979330994955
081D4@bactNOG	304920601926992
05B3Q@bacteNOG	304873744804004
06KAK@bactNOG	304792937629341
00MXB@actNOG	304736699805554
0EUE5@cloNOG	304680686437788
09I7A@bctoNOG	304668037374295
105P2@NOG	304641921811738
056XF@bacteNOG	304563323239804
COG1686@NOG	304549664445674
05XWI@bactNOG	304457963383046
0QGJF@fusoNOG	304451381327505
06A8H@bactNOG	304380710830572
06DV1@bactNOG	304284254900794
05EZ6@bactNOG	304283925626354
05KPB@bactNOG	304283193722982
00G7A@actNOG	304215211535265
COG0765@NOG	304144452932643
0I7N1@eryNOG	304090808044126
00G8Y@actNOG	30399692613566
00ECH@actNOG	303957093542603
0EWIE@cloNOG	303915377604386
02SWQ@arNOG	303850993145018
00BI2@actNOG	303750120598032
07SAQ@bactNOG	303649454514494
07TIE@bactNOG	30364200568741
0QHCX@fusoNOG	303489056869817
0Y30I@NOG	303467309056214
0F7IJ@cloNOG	303429138861776
05XNE@bactNOG	303418798120909
013B5@actNOG	303308088685415
0724X@bactNOG	30314776725819
07SSC@bactNOG	303123361809945
1241U@NOG	303033163584714
00TDP@actNOG	303013401599537
0Y753@NOG	302862702949558
081RY@bactNOG	302640744830659
08FTP@bactNOG	302564651072795
00J4S@actNOG	302297349677732
089MZ@bactNOG	302102495670704
126B3@NOG	302098601147851
013T5@actNOG	302076527086475
0QF5Q@fusoNOG	301920884570251
08MDA@bactNOG	301787331964688
0ZDF1@NOG	301786988809817
0ET6Z@cloNOG	301746474322413
11U7Y@NOG	301678257195701
0NX8R@firmNOG	301627837489896
129P0@NOG	30154577065148
0ERVV@cloNOG	301462182232264
07EQN@bactNOG	30145678262518
057IX@bacteNOG	301387858563806
09FZ2@bctoNOG	301376340719839
12866@NOG	301137614452064
00EV7@actNOG	301046735462097
05IKC@bactNOG	30079037396864
04S77@bacNOG	300778145032394
0NYBP@firmNOG	300737576086131
05QMH@bactNOG	300648201934359
0EZ97@cloNOG	300577451186595
0QF0Q@fusoNOG	300540454513302
0YN2U@NOG	300523650717454
05CKY@bactNOG	300522729916135
00BES@actNOG	300427334662309
0XNSW@NOG	300385877257682
08H77@bactNOG	300278232856827
099HQ@bctoNOG	300190629033742
00T3C@actNOG	300147769322728
08V5S@bactNOG	299954492423896
0ESED@cloNOG	299909578011464
0NGRI@firmNOG	299819062598925
064TT@bactNOG	299793067326638
0F3FP@cloNOG	299729312775054
0NW8W@firmNOG	299708128156375
05H5P@bactNOG	299494583752024
07R8H@bactNOG	29948177737185
0EQ1F@cloNOG	299350026199855
067GM@bactNOG	299321773046524
05TE8@bactNOG	299296246262011
0ZTWX@NOG	299189075279441
0P68Q@firmNOG	299135128850612
0YXVG@NOG	299131212042299
08KTB@bactNOG	299073363217391
00CCH@actNOG	2990402646186
069XU@bactNOG	298978493053648
05AMK@bacteNOG	298738574756275
057XB@bacteNOG	298701283967716
0ETPT@cloNOG	29862287422336
05NPC@bactNOG	298601325436383
0ESXT@cloNOG	298598555186862
0QER4@fusoNOG	29851412103521
08H8E@bactNOG	298456625468214
08W89@bactNOG	298323370054225
08H84@bactNOG	298302579640243
125GN@NOG	298104199685855
0NSVP@firmNOG	29805387052612
COG4158@NOG	298016619897539
071TQ@bactNOG	298013173253164
0EVGX@cloNOG	298012744920859
0ERU4@cloNOG	29792156876183
08V4U@bactNOG	297893258988494
0ENYG@cloNOG	297849657997579
11HID@NOG	297797212273268
077BZ@bactNOG	297622808527285
0QEPU@fusoNOG	297611089713984
0QGSM@fusoNOG	297498024166417
07DBQ@bactNOG	297477789315016
05AAR@bacteNOG	297426868964644
0F1EP@cloNOG	297413614695838
0F07P@cloNOG	297253246232947
07QW8@bactNOG	297200794156941
0ZKHE@NOG	297097057987027
06JC7@bactNOG	297069485853692
05YDP@bactNOG	296945962617692
0QEQY@fusoNOG	296339496547768
057NK@bacteNOG	296310334895965
0QG8M@fusoNOG	296227821345082
0QENH@fusoNOG	296115723002947
05I53@bactNOG	296093922354521
0EVU0@cloNOG	29603516233481
0ES6N@cloNOG	295962395654127
05RKW@bactNOG	295956464317463
0EVM0@cloNOG	295888848075154
07WRM@bactNOG	295766891819132
11S21@NOG	295764444477618
0I6VB@eryNOG	295737973157041
08H6B@bactNOG	295700301995916
04XA1@bacNOG	295672824783851
05YB3@bactNOG	295524458153746
0QGNT@fusoNOG	295521861966478
07SYY@bactNOG	295391879674467
0GIIP@delNOG	295354936254216
09DKI@bctoNOG	295245159864726
0ENRU@cloNOG	295185927714754
00EX6@actNOG	29517437179087
0EW6G@cloNOG	295088824013253
11QY2@NOG	294815114920644
00IUP@actNOG	2947725033251
0ZFJB@NOG	294604139015102
0ENR3@cloNOG	294444277908116
0QG38@fusoNOG	294321448511541
0P4WT@firmNOG	294318699821126
058PS@bacteNOG	294278955952137
0NDUC@firmNOG	294252733158672
0NJ02@firmNOG	294042644078766
05NDW@bactNOG	294000705553943
04Z1K@bacNOG	29397211666842
05960@bacteNOG	293876594245624
0NM1K@firmNOG	29375657232532
0NMPU@firmNOG	293729095628209
0QH3R@fusoNOG	293674924664789
05DEU@bactNOG	293658554351265
0YPZZ@NOG	293642685242366
0NNY5@firmNOG	293449701417778
05AME@bacteNOG	293412486919001
0QGJZ@fusoNOG	293401078170206
0121U@actNOG	293333869828603
05FY1@bactNOG	29331984693716
127MM@NOG	293235492235337
04VZU@bacNOG	293138577301401
0NF5N@firmNOG	293058942909727
0NJQB@firmNOG	293016168204235
066NA@bactNOG	292924295499417
0F15C@cloNOG	292922644129348
0QG49@fusoNOG	292781886868472
11VXY@NOG	29276985417823
0XS6K@NOG	292737838134241
05KFY@bactNOG	292683583738029
05KNX@bactNOG	292640276192038
09KYA@bctoNOG	292622776389022
0P6W1@firmNOG	292606513321826
06F86@bactNOG	292575830533677
0EXJV@cloNOG	292466813416614
00Z6W@actNOG	292358516243324
11MD3@NOG	292220004412741
0QFX6@fusoNOG	292219260011412
08VYH@bactNOG	292136746595032
00CT1@actNOG	292134665680972
0NUQG@firmNOG	292080247603457
12BWC@NOG	292053377561914
0I9DG@eryNOG	292020674566854
11IVH@NOG	291987789611673
04YYC@bacNOG	291655183375096
05TB6@bactNOG	291630930690489
0NEDU@firmNOG	291625740415662
0P2I8@firmNOG	291582039018662
09SA0@bctoNOG	29157518283332
0QGCA@fusoNOG	291472828529999
0EP1M@cloNOG	291384954862588
08TD1@bactNOG	291331171532677
05ABU@bacteNOG	291329890313811
08H7M@bactNOG	29118204932806
04UC0@bacNOG	291127656973125
0NKIF@firmNOG	291083925761711
0590D@bacteNOG	291007074816473
11JFI@NOG	290989183750379
05Y8G@bactNOG	290956828682561
06NUR@bactNOG	290832439492828
00I33@actNOG	290801878171637
0NNBG@firmNOG	290651431694621
0EVUT@cloNOG	290645570521394
0NNWI@firmNOG	290603897859765
0Y5QM@NOG	290594342663395
0527Z@bacNOG	290573272238919
0ESV4@cloNOG	290528995087214
05R6S@bactNOG	290432997751438
1226D@NOG	290421445846248
0EWSF@cloNOG	290403908838935
0I9FF@eryNOG	290344697624085
09J9P@bctoNOG	290344683404194
00QP6@actNOG	290280574933972
0P15R@firmNOG	29027350542915
08HD1@bactNOG	290173702840318
09MT2@bctoNOG	290044698985856
122T5@NOG	289906823024486
099GU@bctoNOG	289811562860606
0QH9U@fusoNOG	289724755910253
0QG81@fusoNOG	289677268691895
0XWH1@NOG	289476326296391
05D53@bactNOG	289450368455006
09BNJ@bctoNOG	289448526652913
08H6A@bactNOG	289441339057455
0I97T@eryNOG	28940226637748
05BWS@bacteNOG	289380535976089
00CQR@actNOG	289379185789858
COG1352@NOG	289207905211646
05GBA@bactNOG	289190628191498
11EQ7@NOG	289119532971806
11HPT@NOG	28906845265613
055YG@bacteNOG	289056301211283
059M2@bacteNOG	288964976341784
0EYR9@cloNOG	288713511524308
0YXY1@NOG	288712323969343
0NK7F@firmNOG	288634973963486
06JZK@bactNOG	288629336349634
0ES4F@cloNOG	288598483669955
05MEU@bactNOG	288542707510517
057MT@bacteNOG	288305835822494
074PP@bactNOG	288191292812562
0QFB2@fusoNOG	288154660615637
05IWY@bactNOG	288147991500485
058B7@bacteNOG	28805457822108
0NWRT@firmNOG	28805088705541
0NJ4J@firmNOG	288047146925516
0ER7J@cloNOG	288022717226605
0YQX4@NOG	288017832198382
0NKQG@firmNOG	287797092887607
11NRD@NOG	287758933440958
04UMH@bacNOG	287647557408805
0I6DN@eryNOG	287617764775714
057QS@bacteNOG	287591541123338
05F1C@bactNOG	287487162728171
05V55@bactNOG	287395529013995
0XZ90@NOG	287243182080527
07YCP@bactNOG	287217820199824
0EWBQ@cloNOG	287142987628318
0ESXI@cloNOG	287095514801392
0F4PM@cloNOG	287016715848074
COG3075@NOG	286895816679958
0F62F@cloNOG	286874615477827
059DU@bacteNOG	286819195506621
079II@bactNOG	28666698511653
06XI6@bactNOG	286566138527464
0YUF4@NOG	286438526869207
00SNZ@actNOG	286424427698636
0ET27@cloNOG	286366066785753
05DK6@bactNOG	286161424800083
087FN@bactNOG	285933369544658
0NG8A@firmNOG	285909320517089
05BN2@bacteNOG	285883390269759
0QF2F@fusoNOG	285723356463966
0QF9D@fusoNOG	285686524963015
08NKV@bactNOG	285684393626781
0EQCH@cloNOG	285681663142627
0ES0E@cloNOG	285649931291293
0ESSW@cloNOG	285612553146311
05F4R@bactNOG	285498934229277
05D18@bactNOG	285471103931023
05A43@bacteNOG	285464022600816
0GBS4@delNOG	285440425113166
0P6ID@firmNOG	285365229458231
0NNZJ@firmNOG	285356537300953
0ESU4@cloNOG	285255875785219
00BQY@actNOG	28524240918195
0QETJ@fusoNOG	285227707332697
11HGD@NOG	285183813022238
04RPU@bacNOG	285164001606815
0ESHF@cloNOG	284918985701367
05EHI@bactNOG	284897912536038
09JXA@bctoNOG	28483821722581
05E41@bactNOG	284772038512734
0NI5Q@firmNOG	284758251087541
05XFA@bactNOG	284681449393586
055UR@bacteNOG	284504158336304
05SAU@bactNOG	284497214439163
0NPF6@firmNOG	284485738493208
0XSQB@NOG	284367376015957
08G70@bactNOG	284191889702341
05JDF@bactNOG	284162986578578
08KJ0@bactNOG	283977310939407
056BD@bacteNOG	283974302209256
0Y99D@NOG	283968084251459
0ZFQA@NOG	283765430182645
0NHQ0@firmNOG	283713865668393
05FEU@bactNOG	283500987873046
0X4KA@negNOG	283442078910891
0F6RI@cloNOG	283186428372149
11ENI@NOG	283019480350204
11EHN@NOG	282914870092948
05AYF@bacteNOG	282776103334116
05ZH9@bactNOG	282612970982999
0YQKC@NOG	2826118667266
08J9P@bactNOG	282541709112577
05AAC@bacteNOG	282520384844671
0FY88@cytNOG	282497644265452
05D6F@bactNOG	282462861737415
058V4@bacteNOG	282458366774312
06YWX@bactNOG	282403903380597
09N0D@bctoNOG	282384923414682
00FE0@actNOG	282292852177205
0YDJ1@NOG	282204399793928
09JGR@bctoNOG	282093628573604
06IPD@bactNOG	282067670699014
06275@bactNOG	281771316217787
08Z0T@bactNOG	281740755682573
00Q4M@actNOG	28172045217801
0ZP33@NOG	281593917558825
0EVTE@cloNOG	281525782038026
00MPZ@actNOG	281472048685543
06K9M@bactNOG	281437787806742
00I0U@actNOG	281431298157915
0QFS4@fusoNOG	281378342707512
080R1@bactNOG	281292435325136
05NUP@bactNOG	281265111327391
11I8C@NOG	281083661218119
0ETMA@cloNOG	281050029102558
06W00@bactNOG	280927476787285
11UAD@NOG	28088181962817
06CYW@bactNOG	280788013307145
065KN@bactNOG	280772693223823
0XRT9@NOG	280727854614295
06YGK@bactNOG	280647831783761
071IA@bactNOG	280586628779917
11RKE@NOG	280577973785297
08BPQ@bactNOG	280575963247833
0NJTC@firmNOG	28055222003288
0NNTD@firmNOG	280499273948841
11EMA@NOG	280490569738097
050AY@bacNOG	280468761948928
00FMF@actNOG	280453363883634
053C7@bacNOG	280404149973249
0QEVT@fusoNOG	280225252674508
0ZYMR@NOG	280224391267451
00EIZ@actNOG	280133194744153
080FG@bactNOG	280089531486015
09HJ3@bctoNOG	280082372510954
00PKP@actNOG	280057454640209
0QHE5@fusoNOG	279823051499764
0NQCD@firmNOG	279820752111346
0ESM7@cloNOG	279777964544644
08H7S@bactNOG	279774800922219
0G6PP@defNOG	27975636388903
0ZEB6@NOG	279588117100453
COG0214@NOG	279446493496726
0QHBT@fusoNOG	27920488715196
05VCI@bactNOG	279135784934749
05P1U@bactNOG	279127144686073
085ZV@bactNOG	278945497271211
00PCH@actNOG	278901448215493
0768U@bactNOG	278889001723846
04RC2@bacNOG	278799225929526
0Z4JI@NOG	27871444371744
0EXFF@cloNOG	278679184097373
0ETAJ@cloNOG	278605075353975
08VE8@bactNOG	278596459173771
08HDI@bactNOG	278589310681001
05BQZ@bacteNOG	278479004927355
05DP1@bactNOG	278463758534517
0EPCM@cloNOG	278296867298176
08IR2@bactNOG	278240658742445
099RY@bctoNOG	278222262819386
05WXW@bactNOG	278185689993701
08RTR@bactNOG	278161535338499
0NS0B@firmNOG	278146997224932
0Y5ZS@NOG	278137438569115
11KMC@NOG	278134097501333
063MX@bactNOG	27800282284775
0NYFT@firmNOG	277975990830363
0X2MK@negNOG	277945013093829
06ZN6@bactNOG	277921873292396
05C11@bactNOG	277877143837134
COG0631@NOG	277874686335663
0I7R9@eryNOG	27787059945362
07P69@bactNOG	277723067778468
00YAF@actNOG	277627202158324
06S35@bactNOG	277623762085482
0QF5J@fusoNOG	277602233366628
05DBG@bactNOG	277585960587843
11EKV@NOG	277577039857662
08H6M@bactNOG	277555020545328
0I6Y1@eryNOG	277502675005008
00PUP@actNOG	277387907558331
11EM0@NOG	277349715092194
08AAN@bactNOG	277300771977229
04YNC@bacNOG	277134357628673
0NZQ5@firmNOG	277077467959271
0NDQZ@firmNOG	276919376158616
0673D@bactNOG	276875958477319
0NTPH@firmNOG	276866470257883
11V9E@NOG	276855257856555
0528R@bacNOG	276809905227303
11XSR@NOG	276743784294267
0QFWT@fusoNOG	276731779109068
COG2214@NOG	276674892949624
0F36V@cloNOG	276665311562606
0XXIU@NOG	276556873228489
05GBY@bactNOG	276532133230735
08HD9@bactNOG	276477345373208
0GE17@delNOG	276444651100328
059RE@bacteNOG	276423924213989
0YIB2@NOG	276389935172926
05QQN@bactNOG	276250597367245
11DXD@NOG	276248619278228
085SP@bactNOG	276112501756613
11EI3@NOG	276075617651149
0ZY5K@NOG	276065881111823
128VU@NOG	275986219116325
03STK@ascNOG	275948947119206
0QGWW@fusoNOG	275885689382902
[truncated: 250,258+ more rows]
